# Supplementary material for: Factors affecting the number of influenza patients before and during COVID-19 pandemic, Thailand
Source: PLoS One. 2024 May 10;19(5):e0303382. doi: 10.1371/journal.pone.0303382 (PMC11086856; doi:10.1371/journal.pone.0303382)
Supplement: S1 Data — (XLSX) [file pone.0303382.s004.xlsx]

## Sheet: caseflu2014-2021
province	year	month	case
10	2014	1	1440
10	2014	2	4216
10	2014	3	3629
10	2014	4	1003
10	2014	5	572
10	2014	6	697
10	2014	7	1055
10	2014	8	1343
10	2014	9	1822
10	2014	10	1298
10	2014	11	1852
10	2014	12	1395
11	2014	1	161
11	2014	2	288
11	2014	3	353
11	2014	4	80
11	2014	5	46
11	2014	6	74
11	2014	7	72
11	2014	8	75
11	2014	9	59
11	2014	10	81
11	2014	11	73
11	2014	12	63
12	2014	1	74
12	2014	2	86
12	2014	3	130
12	2014	4	31
12	2014	5	19
12	2014	6	48
12	2014	7	34
12	2014	8	40
12	2014	9	71
12	2014	10	58
12	2014	11	63
12	2014	12	70
13	2014	1	23
13	2014	2	100
13	2014	3	112
13	2014	4	25
13	2014	5	13
13	2014	6	26
13	2014	7	24
13	2014	8	47
13	2014	9	47
13	2014	10	39
13	2014	11	63
13	2014	12	50
14	2014	1	137
14	2014	2	274
14	2014	3	363
14	2014	4	127
14	2014	5	79
14	2014	6	180
14	2014	7	169
14	2014	8	173
14	2014	9	193
14	2014	10	135
14	2014	11	160
14	2014	12	146
15	2014	1	11
15	2014	2	61
15	2014	3	124
15	2014	4	27
15	2014	5	10
15	2014	6	7
15	2014	7	17
15	2014	8	8
15	2014	9	19
15	2014	10	16
15	2014	11	34
15	2014	12	45
16	2014	1	54
16	2014	2	163
16	2014	3	299
16	2014	4	77
16	2014	5	76
16	2014	6	84
16	2014	7	49
16	2014	8	55
16	2014	9	109
16	2014	10	48
16	2014	11	112
16	2014	12	62
17	2014	1	16
17	2014	2	21
17	2014	3	37
17	2014	4	18
17	2014	5	8
17	2014	6	13
17	2014	7	7
17	2014	8	2
17	2014	9	9
17	2014	10	12
17	2014	11	5
17	2014	12	8
18	2014	1	4
18	2014	2	14
18	2014	3	15
18	2014	4	5
18	2014	5	9
18	2014	6	7
18	2014	7	7
18	2014	8	13
18	2014	9	13
18	2014	10	12
18	2014	11	20
18	2014	12	13
19	2014	1	13
19	2014	2	36
19	2014	3	54
19	2014	4	22
19	2014	5	15
19	2014	6	15
19	2014	7	10
19	2014	8	7
19	2014	9	23
19	2014	10	22
19	2014	11	28
19	2014	12	22
20	2014	1	49
20	2014	2	88
20	2014	3	150
20	2014	4	61
20	2014	5	17
20	2014	6	29
20	2014	7	40
20	2014	8	27
20	2014	9	39
20	2014	10	29
20	2014	11	43
20	2014	12	19
21	2014	1	158
21	2014	2	649
21	2014	3	759
21	2014	4	181
21	2014	5	68
21	2014	6	94
21	2014	7	69
21	2014	8	82
21	2014	9	182
21	2014	10	266
21	2014	11	219
21	2014	12	144
22	2014	1	63
22	2014	2	139
22	2014	3	184
22	2014	4	61
22	2014	5	37
22	2014	6	61
22	2014	7	69
22	2014	8	44
22	2014	9	58
22	2014	10	33
22	2014	11	67
22	2014	12	69
23	2014	1	4
23	2014	2	15
23	2014	3	33
23	2014	4	16
23	2014	5	15
23	2014	6	16
23	2014	7	15
23	2014	8	17
23	2014	9	34
23	2014	10	20
23	2014	11	9
23	2014	12	27
24	2014	1	7
24	2014	2	14
24	2014	3	39
24	2014	4	23
24	2014	5	18
24	2014	6	30
24	2014	7	28
24	2014	8	18
24	2014	9	30
24	2014	10	18
24	2014	11	25
24	2014	12	10
25	2014	1	7
25	2014	2	8
25	2014	3	13
25	2014	4	14
25	2014	5	3
25	2014	6	17
25	2014	7	17
25	2014	8	14
25	2014	9	18
25	2014	10	14
25	2014	11	12
25	2014	12	8
26	2014	1	2
26	2014	2	8
26	2014	3	3
26	2014	4	1
26	2014	5	2
26	2014	6	2
26	2014	7	1
26	2014	8	3
26	2014	9	2
26	2014	10	1
26	2014	11	0
26	2014	12	0
27	2014	1	9
27	2014	2	12
27	2014	3	9
27	2014	4	7
27	2014	5	4
27	2014	6	5
27	2014	7	8
27	2014	8	6
27	2014	9	5
27	2014	10	4
27	2014	11	3
27	2014	12	2
30	2014	1	213
30	2014	2	360
30	2014	3	457
30	2014	4	276
30	2014	5	83
30	2014	6	68
30	2014	7	54
30	2014	8	53
30	2014	9	78
30	2014	10	132
30	2014	11	377
30	2014	12	255
31	2014	1	26
31	2014	2	99
31	2014	3	140
31	2014	4	57
31	2014	5	43
31	2014	6	56
31	2014	7	118
31	2014	8	71
31	2014	9	82
31	2014	10	64
31	2014	11	54
31	2014	12	31
32	2014	1	27
32	2014	2	32
32	2014	3	47
32	2014	4	30
32	2014	5	16
32	2014	6	24
32	2014	7	35
32	2014	8	58
32	2014	9	37
32	2014	10	24
32	2014	11	40
32	2014	12	17
33	2014	1	15
33	2014	2	32
33	2014	3	48
33	2014	4	29
33	2014	5	24
33	2014	6	29
33	2014	7	88
33	2014	8	51
33	2014	9	29
33	2014	10	11
33	2014	11	49
33	2014	12	27
34	2014	1	108
34	2014	2	183
34	2014	3	260
34	2014	4	126
34	2014	5	78
34	2014	6	89
34	2014	7	130
34	2014	8	197
34	2014	9	271
34	2014	10	169
34	2014	11	75
34	2014	12	60
35	2014	1	3
35	2014	2	12
35	2014	3	30
35	2014	4	46
35	2014	5	33
35	2014	6	40
35	2014	7	41
35	2014	8	75
35	2014	9	30
35	2014	10	18
35	2014	11	10
35	2014	12	7
36	2014	1	14
36	2014	2	40
36	2014	3	64
36	2014	4	41
36	2014	5	10
36	2014	6	12
36	2014	7	9
36	2014	8	12
36	2014	9	38
36	2014	10	18
36	2014	11	20
36	2014	12	11
37	2014	1	1
37	2014	2	4
37	2014	3	5
37	2014	4	6
37	2014	5	0
37	2014	6	3
37	2014	7	6
37	2014	8	7
37	2014	9	4
37	2014	10	3
37	2014	11	1
37	2014	12	0
38	2014	1	15
38	2014	2	36
38	2014	3	54
38	2014	4	54
38	2014	5	10
38	2014	6	6
38	2014	7	12
38	2014	8	74
38	2014	9	6
38	2014	10	5
38	2014	11	2
38	2014	12	5
39	2014	1	8
39	2014	2	33
39	2014	3	37
39	2014	4	23
39	2014	5	32
39	2014	6	39
39	2014	7	39
39	2014	8	30
39	2014	9	22
39	2014	10	11
39	2014	11	16
39	2014	12	2
40	2014	1	100
40	2014	2	274
40	2014	3	121
40	2014	4	48
40	2014	5	18
40	2014	6	75
40	2014	7	74
40	2014	8	66
40	2014	9	111
40	2014	10	77
40	2014	11	53
40	2014	12	40
41	2014	1	23
41	2014	2	86
41	2014	3	108
41	2014	4	124
41	2014	5	38
41	2014	6	27
41	2014	7	14
41	2014	8	26
41	2014	9	46
41	2014	10	21
41	2014	11	26
41	2014	12	15
42	2014	1	13
42	2014	2	62
42	2014	3	139
42	2014	4	32
42	2014	5	24
42	2014	6	25
42	2014	7	18
42	2014	8	32
42	2014	9	51
42	2014	10	16
42	2014	11	21
42	2014	12	11
43	2014	1	9
43	2014	2	32
43	2014	3	71
43	2014	4	37
43	2014	5	13
43	2014	6	16
43	2014	7	51
43	2014	8	131
43	2014	9	91
43	2014	10	35
43	2014	11	19
43	2014	12	9
44	2014	1	8
44	2014	2	63
44	2014	3	52
44	2014	4	34
44	2014	5	19
44	2014	6	18
44	2014	7	18
44	2014	8	13
44	2014	9	20
44	2014	10	12
44	2014	11	11
44	2014	12	24
45	2014	1	2
45	2014	2	16
45	2014	3	11
45	2014	4	5
45	2014	5	2
45	2014	6	2
45	2014	7	10
45	2014	8	9
45	2014	9	9
45	2014	10	9
45	2014	11	4
45	2014	12	8
46	2014	1	4
46	2014	2	22
46	2014	3	22
46	2014	4	19
46	2014	5	15
46	2014	6	7
46	2014	7	13
46	2014	8	10
46	2014	9	9
46	2014	10	2
46	2014	11	0
46	2014	12	0
47	2014	1	19
47	2014	2	35
47	2014	3	75
47	2014	4	43
47	2014	5	37
47	2014	6	49
47	2014	7	22
47	2014	8	39
47	2014	9	82
47	2014	10	23
47	2014	11	8
47	2014	12	7
48	2014	1	70
48	2014	2	170
48	2014	3	139
48	2014	4	100
48	2014	5	74
48	2014	6	76
48	2014	7	130
48	2014	8	206
48	2014	9	163
48	2014	10	74
48	2014	11	35
48	2014	12	11
49	2014	1	3
49	2014	2	7
49	2014	3	25
49	2014	4	7
49	2014	5	8
49	2014	6	15
49	2014	7	13
49	2014	8	32
49	2014	9	43
49	2014	10	9
49	2014	11	11
49	2014	12	2
50	2014	1	517
50	2014	2	1573
50	2014	3	904
50	2014	4	155
50	2014	5	91
50	2014	6	120
50	2014	7	116
50	2014	8	342
50	2014	9	523
50	2014	10	326
50	2014	11	300
50	2014	12	395
51	2014	1	25
51	2014	2	104
51	2014	3	115
51	2014	4	31
51	2014	5	6
51	2014	6	12
51	2014	7	6
51	2014	8	10
51	2014	9	25
51	2014	10	34
51	2014	11	66
51	2014	12	68
52	2014	1	287
52	2014	2	1007
52	2014	3	777
52	2014	4	116
52	2014	5	49
52	2014	6	107
52	2014	7	103
52	2014	8	124
52	2014	9	236
52	2014	10	254
52	2014	11	261
52	2014	12	240
53	2014	1	78
53	2014	2	142
53	2014	3	131
53	2014	4	84
53	2014	5	37
53	2014	6	43
53	2014	7	37
53	2014	8	60
53	2014	9	121
53	2014	10	52
53	2014	11	60
53	2014	12	80
54	2014	1	10
54	2014	2	17
54	2014	3	14
54	2014	4	2
54	2014	5	4
54	2014	6	10
54	2014	7	11
54	2014	8	18
54	2014	9	13
54	2014	10	15
54	2014	11	19
54	2014	12	16
55	2014	1	13
55	2014	2	24
55	2014	3	27
55	2014	4	19
55	2014	5	22
55	2014	6	7
55	2014	7	9
55	2014	8	13
55	2014	9	28
55	2014	10	13
55	2014	11	72
55	2014	12	11
56	2014	1	201
56	2014	2	274
56	2014	3	155
56	2014	4	39
56	2014	5	18
56	2014	6	38
56	2014	7	46
56	2014	8	56
56	2014	9	80
56	2014	10	59
56	2014	11	96
56	2014	12	147
57	2014	1	158
57	2014	2	288
57	2014	3	157
57	2014	4	65
57	2014	5	65
57	2014	6	60
57	2014	7	55
57	2014	8	44
57	2014	9	85
57	2014	10	69
57	2014	11	103
57	2014	12	114
58	2014	1	10
58	2014	2	43
58	2014	3	80
58	2014	4	39
58	2014	5	8
58	2014	6	10
58	2014	7	26
58	2014	8	16
58	2014	9	6
58	2014	10	11
58	2014	11	8
58	2014	12	7
60	2014	1	39
60	2014	2	90
60	2014	3	112
60	2014	4	54
60	2014	5	21
60	2014	6	56
60	2014	7	53
60	2014	8	72
60	2014	9	92
60	2014	10	60
60	2014	11	110
60	2014	12	89
61	2014	1	17
61	2014	2	30
61	2014	3	27
61	2014	4	10
61	2014	5	13
61	2014	6	15
61	2014	7	11
61	2014	8	21
61	2014	9	19
61	2014	10	12
61	2014	11	6
61	2014	12	10
62	2014	1	36
62	2014	2	77
62	2014	3	164
62	2014	4	91
62	2014	5	48
62	2014	6	105
62	2014	7	97
62	2014	8	161
62	2014	9	122
62	2014	10	80
62	2014	11	27
62	2014	12	34
63	2014	1	27
63	2014	2	23
63	2014	3	21
63	2014	4	28
63	2014	5	19
63	2014	6	16
63	2014	7	42
63	2014	8	50
63	2014	9	49
63	2014	10	39
63	2014	11	12
63	2014	12	13
64	2014	1	14
64	2014	2	42
64	2014	3	104
64	2014	4	76
64	2014	5	32
64	2014	6	32
64	2014	7	33
64	2014	8	65
64	2014	9	54
64	2014	10	41
64	2014	11	34
64	2014	12	36
65	2014	1	158
65	2014	2	561
65	2014	3	390
65	2014	4	158
65	2014	5	45
65	2014	6	64
65	2014	7	65
65	2014	8	75
65	2014	9	153
65	2014	10	153
65	2014	11	229
65	2014	12	170
66	2014	1	11
66	2014	2	11
66	2014	3	50
66	2014	4	32
66	2014	5	16
66	2014	6	19
66	2014	7	32
66	2014	8	43
66	2014	9	39
66	2014	10	17
66	2014	11	42
66	2014	12	23
67	2014	1	14
67	2014	2	28
67	2014	3	34
67	2014	4	22
67	2014	5	13
67	2014	6	25
67	2014	7	23
67	2014	8	29
67	2014	9	17
67	2014	10	19
67	2014	11	13
67	2014	12	9
70	2014	1	24
70	2014	2	57
70	2014	3	90
70	2014	4	33
70	2014	5	27
70	2014	6	26
70	2014	7	32
70	2014	8	32
70	2014	9	44
70	2014	10	35
70	2014	11	52
70	2014	12	29
71	2014	1	42
71	2014	2	102
71	2014	3	111
71	2014	4	48
71	2014	5	17
71	2014	6	27
71	2014	7	33
71	2014	8	39
71	2014	9	54
71	2014	10	17
71	2014	11	49
71	2014	12	24
72	2014	1	32
72	2014	2	64
72	2014	3	115
72	2014	4	52
72	2014	5	17
72	2014	6	19
72	2014	7	25
72	2014	8	29
72	2014	9	16
72	2014	10	24
72	2014	11	33
72	2014	12	57
73	2014	1	104
73	2014	2	201
73	2014	3	302
73	2014	4	102
73	2014	5	51
73	2014	6	79
73	2014	7	115
73	2014	8	143
73	2014	9	153
73	2014	10	163
73	2014	11	198
73	2014	12	97
74	2014	1	3
74	2014	2	13
74	2014	3	16
74	2014	4	7
74	2014	5	4
74	2014	6	5
74	2014	7	6
74	2014	8	15
74	2014	9	6
74	2014	10	0
74	2014	11	15
74	2014	12	6
75	2014	1	3
75	2014	2	4
75	2014	3	7
75	2014	4	4
75	2014	5	3
75	2014	6	3
75	2014	7	3
75	2014	8	5
75	2014	9	2
75	2014	10	4
75	2014	11	7
75	2014	12	6
76	2014	1	21
76	2014	2	39
76	2014	3	73
76	2014	4	16
76	2014	5	18
76	2014	6	17
76	2014	7	29
76	2014	8	23
76	2014	9	28
76	2014	10	21
76	2014	11	37
76	2014	12	23
77	2014	1	12
77	2014	2	50
77	2014	3	92
77	2014	4	17
77	2014	5	6
77	2014	6	11
77	2014	7	26
77	2014	8	21
77	2014	9	23
77	2014	10	14
77	2014	11	17
77	2014	12	25
80	2014	1	43
80	2014	2	47
80	2014	3	116
80	2014	4	124
80	2014	5	81
80	2014	6	173
80	2014	7	131
80	2014	8	139
80	2014	9	125
80	2014	10	127
80	2014	11	135
80	2014	12	141
81	2014	1	23
81	2014	2	14
81	2014	3	19
81	2014	4	20
81	2014	5	41
81	2014	6	48
81	2014	7	51
81	2014	8	21
81	2014	9	26
81	2014	10	13
81	2014	11	21
81	2014	12	10
82	2014	1	5
82	2014	2	11
82	2014	3	13
82	2014	4	4
82	2014	5	27
82	2014	6	99
82	2014	7	64
82	2014	8	44
82	2014	9	31
82	2014	10	18
82	2014	11	18
82	2014	12	21
83	2014	1	63
83	2014	2	61
83	2014	3	43
83	2014	4	61
83	2014	5	122
83	2014	6	281
83	2014	7	180
83	2014	8	73
83	2014	9	36
83	2014	10	42
83	2014	11	53
83	2014	12	50
84	2014	1	71
84	2014	2	67
84	2014	3	59
84	2014	4	56
84	2014	5	58
84	2014	6	94
84	2014	7	92
84	2014	8	108
84	2014	9	98
84	2014	10	132
84	2014	11	126
84	2014	12	105
85	2014	1	4
85	2014	2	6
85	2014	3	1
85	2014	4	3
85	2014	5	2
85	2014	6	5
85	2014	7	4
85	2014	8	3
85	2014	9	5
85	2014	10	2
85	2014	11	4
85	2014	12	0
86	2014	1	12
86	2014	2	26
86	2014	3	57
86	2014	4	15
86	2014	5	37
86	2014	6	20
86	2014	7	83
86	2014	8	32
86	2014	9	31
86	2014	10	17
86	2014	11	10
86	2014	12	8
90	2014	1	35
90	2014	2	32
90	2014	3	10
90	2014	4	7
90	2014	5	21
90	2014	6	17
90	2014	7	21
90	2014	8	8
90	2014	9	13
90	2014	10	22
90	2014	11	19
90	2014	12	26
91	2014	1	9
91	2014	2	1
91	2014	3	9
91	2014	4	1
91	2014	5	6
91	2014	6	6
91	2014	7	21
91	2014	8	13
91	2014	9	13
91	2014	10	13
91	2014	11	13
91	2014	12	11
92	2014	1	38
92	2014	2	34
92	2014	3	25
92	2014	4	22
92	2014	5	9
92	2014	6	30
92	2014	7	101
92	2014	8	79
92	2014	9	19
92	2014	10	39
92	2014	11	89
92	2014	12	71
93	2014	1	22
93	2014	2	26
93	2014	3	34
93	2014	4	20
93	2014	5	20
93	2014	6	46
93	2014	7	28
93	2014	8	23
93	2014	9	54
93	2014	10	22
93	2014	11	30
93	2014	12	44
94	2014	1	13
94	2014	2	17
94	2014	3	7
94	2014	4	12
94	2014	5	7
94	2014	6	25
94	2014	7	43
94	2014	8	15
94	2014	9	8
94	2014	10	45
94	2014	11	10
94	2014	12	25
95	2014	1	20
95	2014	2	10
95	2014	3	11
95	2014	4	3
95	2014	5	29
95	2014	6	4
95	2014	7	4
95	2014	8	4
95	2014	9	3
95	2014	10	4
95	2014	11	7
95	2014	12	11
96	2014	1	31
96	2014	2	28
96	2014	3	20
96	2014	4	11
96	2014	5	17
96	2014	6	20
96	2014	7	22
96	2014	8	15
96	2014	9	14
96	2014	10	38
96	2014	11	40
96	2014	12	28
10	2015	1	1281
10	2015	2	1838
10	2015	3	1787
10	2015	4	1093
10	2015	5	1286
10	2015	6	1136
10	2015	7	1403
10	2015	8	1951
10	2015	9	1881
10	2015	10	2528
10	2015	11	3387
10	2015	12	1806
11	2015	1	90
11	2015	2	219
11	2015	3	224
11	2015	4	128
11	2015	5	92
11	2015	6	116
11	2015	7	115
11	2015	8	124
11	2015	9	176
11	2015	10	183
11	2015	11	180
11	2015	12	136
12	2015	1	64
12	2015	2	88
12	2015	3	76
12	2015	4	44
12	2015	5	34
12	2015	6	45
12	2015	7	48
12	2015	8	90
12	2015	9	79
12	2015	10	66
12	2015	11	119
12	2015	12	56
13	2015	1	58
13	2015	2	97
13	2015	3	66
13	2015	4	24
13	2015	5	31
13	2015	6	23
13	2015	7	31
13	2015	8	59
13	2015	9	84
13	2015	10	76
13	2015	11	121
13	2015	12	104
14	2015	1	258
14	2015	2	304
14	2015	3	213
14	2015	4	87
14	2015	5	83
14	2015	6	133
14	2015	7	126
14	2015	8	169
14	2015	9	263
14	2015	10	300
14	2015	11	279
14	2015	12	135
15	2015	1	24
15	2015	2	64
15	2015	3	36
15	2015	4	23
15	2015	5	12
15	2015	6	16
15	2015	7	15
15	2015	8	9
15	2015	9	33
15	2015	10	28
15	2015	11	29
15	2015	12	20
16	2015	1	79
16	2015	2	141
16	2015	3	144
16	2015	4	72
16	2015	5	54
16	2015	6	53
16	2015	7	39
16	2015	8	52
16	2015	9	105
16	2015	10	135
16	2015	11	148
16	2015	12	76
17	2015	1	12
17	2015	2	12
17	2015	3	9
17	2015	4	8
17	2015	5	14
17	2015	6	12
17	2015	7	19
17	2015	8	13
17	2015	9	12
17	2015	10	16
17	2015	11	5
17	2015	12	1
18	2015	1	12
18	2015	2	17
18	2015	3	12
18	2015	4	7
18	2015	5	4
18	2015	6	7
18	2015	7	1
18	2015	8	9
18	2015	9	12
18	2015	10	20
18	2015	11	14
18	2015	12	5
19	2015	1	19
19	2015	2	19
19	2015	3	26
19	2015	4	14
19	2015	5	14
19	2015	6	11
19	2015	7	8
19	2015	8	21
19	2015	9	31
19	2015	10	36
19	2015	11	47
19	2015	12	22
20	2015	1	40
20	2015	2	59
20	2015	3	108
20	2015	4	55
20	2015	5	101
20	2015	6	96
20	2015	7	97
20	2015	8	82
20	2015	9	106
20	2015	10	126
20	2015	11	109
20	2015	12	41
21	2015	1	110
21	2015	2	175
21	2015	3	261
21	2015	4	118
21	2015	5	137
21	2015	6	236
21	2015	7	262
21	2015	8	112
21	2015	9	83
21	2015	10	113
21	2015	11	179
21	2015	12	91
22	2015	1	65
22	2015	2	58
22	2015	3	81
22	2015	4	94
22	2015	5	94
22	2015	6	96
22	2015	7	93
22	2015	8	104
22	2015	9	182
22	2015	10	134
22	2015	11	129
22	2015	12	29
23	2015	1	26
23	2015	2	61
23	2015	3	90
23	2015	4	70
23	2015	5	22
23	2015	6	30
23	2015	7	124
23	2015	8	147
23	2015	9	68
23	2015	10	32
23	2015	11	1
23	2015	12	5
24	2015	1	21
24	2015	2	25
24	2015	3	44
24	2015	4	27
24	2015	5	40
24	2015	6	33
24	2015	7	67
24	2015	8	66
24	2015	9	63
24	2015	10	62
24	2015	11	65
24	2015	12	45
25	2015	1	7
25	2015	2	7
25	2015	3	23
25	2015	4	18
25	2015	5	9
25	2015	6	23
25	2015	7	18
25	2015	8	26
25	2015	9	25
25	2015	10	30
25	2015	11	27
25	2015	12	13
26	2015	1	1
26	2015	2
26	2015	3	2
26	2015	4	1
26	2015	5
26	2015	6	2
26	2015	7
26	2015	8	5
26	2015	9
26	2015	10	6
26	2015	11	8
26	2015	12	4
27	2015	1	4
27	2015	2	5
27	2015	3	1
27	2015	4	3
27	2015	5	3
27	2015	6	5
27	2015	7	2
27	2015	8	8
27	2015	9	7
27	2015	10	5
27	2015	11	6
27	2015	12	3
30	2015	1	501
30	2015	2	1173
30	2015	3	731
30	2015	4	122
30	2015	5	114
30	2015	6	54
30	2015	7	66
30	2015	8	244
30	2015	9	424
30	2015	10	645
30	2015	11	683
30	2015	12	375
31	2015	1	67
31	2015	2	144
31	2015	3	149
31	2015	4	27
31	2015	5	26
31	2015	6	26
31	2015	7	33
31	2015	8	98
31	2015	9	113
31	2015	10	92
31	2015	11	90
31	2015	12	65
32	2015	1	13
32	2015	2	22
32	2015	3	24
32	2015	4	13
32	2015	5	11
32	2015	6	10
32	2015	7	15
32	2015	8	31
32	2015	9	33
32	2015	10	32
32	2015	11	33
32	2015	12	24
33	2015	1	27
33	2015	2	40
33	2015	3	65
33	2015	4	20
33	2015	5	14
33	2015	6	18
33	2015	7	18
33	2015	8	55
33	2015	9	87
33	2015	10	97
33	2015	11	56
33	2015	12	21
34	2015	1	139
34	2015	2	260
34	2015	3	291
34	2015	4	97
34	2015	5	103
34	2015	6	154
34	2015	7	268
34	2015	8	452
34	2015	9	460
34	2015	10	424
34	2015	11	231
34	2015	12	180
35	2015	1	11
35	2015	2	27
35	2015	3	36
35	2015	4	11
35	2015	5	10
35	2015	6	21
35	2015	7	7
35	2015	8	43
35	2015	9	93
35	2015	10	65
35	2015	11	20
35	2015	12	18
36	2015	1	20
36	2015	2	134
36	2015	3	172
36	2015	4	29
36	2015	5	19
36	2015	6	16
36	2015	7	61
36	2015	8	30
36	2015	9	46
36	2015	10	40
36	2015	11	51
36	2015	12	43
37	2015	1	5
37	2015	2	2
37	2015	3	13
37	2015	4	3
37	2015	5	5
37	2015	6	1
37	2015	7	4
37	2015	8	5
37	2015	9	4
37	2015	10	2
37	2015	11	3
37	2015	12	1
38	2015	1	20
38	2015	2	29
38	2015	3	15
38	2015	4	2
38	2015	5	1
38	2015	6
38	2015	7
38	2015	8
38	2015	9	2
38	2015	10	7
38	2015	11	6
38	2015	12	3
39	2015	1	7
39	2015	2	6
39	2015	3	18
39	2015	4	8
39	2015	5	3
39	2015	6
39	2015	7	4
39	2015	8	7
39	2015	9	7
39	2015	10	4
39	2015	11	1
39	2015	12	3
40	2015	1	56
40	2015	2	90
40	2015	3	76
40	2015	4	39
40	2015	5	35
40	2015	6	46
40	2015	7	41
40	2015	8	70
40	2015	9	86
40	2015	10	66
40	2015	11	81
40	2015	12	70
41	2015	1	40
41	2015	2	54
41	2015	3	44
41	2015	4	8
41	2015	5	7
41	2015	6	16
41	2015	7	6
41	2015	8	5
41	2015	9	5
41	2015	10	14
41	2015	11	17
41	2015	12	9
42	2015	1	24
42	2015	2	53
42	2015	3	46
42	2015	4	8
42	2015	5	10
42	2015	6	12
42	2015	7	12
42	2015	8	11
42	2015	9	21
42	2015	10	27
42	2015	11	41
42	2015	12	16
43	2015	1	6
43	2015	2	105
43	2015	3	82
43	2015	4	8
43	2015	5	8
43	2015	6	2
43	2015	7	5
43	2015	8	24
43	2015	9	37
43	2015	10	103
43	2015	11	104
43	2015	12	43
44	2015	1	30
44	2015	2	30
44	2015	3	28
44	2015	4	12
44	2015	5	11
44	2015	6	9
44	2015	7	11
44	2015	8	29
44	2015	9	35
44	2015	10	56
44	2015	11	46
44	2015	12	12
45	2015	1	3
45	2015	2	4
45	2015	3	4
45	2015	4	9
45	2015	5	3
45	2015	6	15
45	2015	7	13
45	2015	8	20
45	2015	9	21
45	2015	10	50
45	2015	11	26
45	2015	12	14
46	2015	1	4
46	2015	2	1
46	2015	3	9
46	2015	4	2
46	2015	5
46	2015	6	6
46	2015	7	1
46	2015	8	4
46	2015	9	3
46	2015	10	1
46	2015	11	1
46	2015	12	1
47	2015	1	21
47	2015	2	39
47	2015	3	40
47	2015	4	26
47	2015	5	17
47	2015	6	41
47	2015	7	29
47	2015	8	34
47	2015	9	38
47	2015	10	40
47	2015	11	17
47	2015	12	17
48	2015	1	29
48	2015	2	68
48	2015	3	97
48	2015	4	46
48	2015	5	36
48	2015	6	52
48	2015	7	37
48	2015	8	63
48	2015	9	89
48	2015	10	110
48	2015	11	69
48	2015	12	34
49	2015	1	10
49	2015	2	4
49	2015	3	9
49	2015	4	3
49	2015	5	2
49	2015	6	6
49	2015	7	3
49	2015	8	19
49	2015	9	20
49	2015	10	13
49	2015	11	15
49	2015	12	6
50	2015	1	1373
50	2015	2	1773
50	2015	3	801
50	2015	4	224
50	2015	5	118
50	2015	6	157
50	2015	7	160
50	2015	8	367
50	2015	9	457
50	2015	10	520
50	2015	11	410
50	2015	12	443
51	2015	1	109
51	2015	2	192
51	2015	3	78
51	2015	4	21
51	2015	5	17
51	2015	6	6
51	2015	7	6
51	2015	8	10
51	2015	9	20
51	2015	10	48
51	2015	11	53
51	2015	12	65
52	2015	1	516
52	2015	2	607
52	2015	3	211
52	2015	4	51
52	2015	5	51
52	2015	6	82
52	2015	7	94
52	2015	8	82
52	2015	9	125
52	2015	10	137
52	2015	11	178
52	2015	12	163
53	2015	1	24
53	2015	2	52
53	2015	3	42
53	2015	4	21
53	2015	5	21
53	2015	6	27
53	2015	7	23
53	2015	8	89
53	2015	9	125
53	2015	10	121
53	2015	11	113
53	2015	12	59
54	2015	1	32
54	2015	2	34
54	2015	3	12
54	2015	4	7
54	2015	5	5
54	2015	6	2
54	2015	7	4
54	2015	8	7
54	2015	9	16
54	2015	10	6
54	2015	11	8
54	2015	12	4
55	2015	1	25
55	2015	2	35
55	2015	3	23
55	2015	4	11
55	2015	5	180
55	2015	6	20
55	2015	7	13
55	2015	8	19
55	2015	9	37
55	2015	10	47
55	2015	11	31
55	2015	12	29
56	2015	1	180
56	2015	2	179
56	2015	3	79
56	2015	4	54
56	2015	5	33
56	2015	6	31
56	2015	7	42
56	2015	8	72
56	2015	9	133
56	2015	10	181
56	2015	11	219
56	2015	12	182
57	2015	1	137
57	2015	2	206
57	2015	3	193
57	2015	4	76
57	2015	5	83
57	2015	6	58
57	2015	7	48
57	2015	8	60
57	2015	9	121
57	2015	10	129
57	2015	11	154
57	2015	12	170
58	2015	1	8
58	2015	2	43
58	2015	3	61
58	2015	4	17
58	2015	5	12
58	2015	6	3
58	2015	7	2
58	2015	8	9
58	2015	9	3
58	2015	10	6
58	2015	11	5
58	2015	12	1
60	2015	1	106
60	2015	2	125
60	2015	3	125
60	2015	4	53
60	2015	5	45
60	2015	6	43
60	2015	7	23
60	2015	8	65
60	2015	9	119
60	2015	10	112
60	2015	11	205
60	2015	12	115
61	2015	1	2
61	2015	2	5
61	2015	3	8
61	2015	4	6
61	2015	5	4
61	2015	6	8
61	2015	7	3
61	2015	8	2
61	2015	9	4
61	2015	10	15
61	2015	11	13
61	2015	12	10
62	2015	1	63
62	2015	2	71
62	2015	3	46
62	2015	4	36
62	2015	5	37
62	2015	6	45
62	2015	7	34
62	2015	8	44
62	2015	9	80
62	2015	10	73
62	2015	11	59
62	2015	12	43
63	2015	1	19
63	2015	2	26
63	2015	3	32
63	2015	4	7
63	2015	5	15
63	2015	6	23
63	2015	7	22
63	2015	8	27
63	2015	9	12
63	2015	10	17
63	2015	11	11
63	2015	12	11
64	2015	1	54
64	2015	2	38
64	2015	3	34
64	2015	4	10
64	2015	5	11
64	2015	6	21
64	2015	7	21
64	2015	8	17
64	2015	9	29
64	2015	10	36
64	2015	11	45
64	2015	12	35
65	2015	1	153
65	2015	2	152
65	2015	3	114
65	2015	4	42
65	2015	5	51
65	2015	6	58
65	2015	7	42
65	2015	8	72
65	2015	9	122
65	2015	10	151
65	2015	11	151
65	2015	12	98
66	2015	1	24
66	2015	2	11
66	2015	3	20
66	2015	4	4
66	2015	5	9
66	2015	6	22
66	2015	7	21
66	2015	8	15
66	2015	9	35
66	2015	10	45
66	2015	11	41
66	2015	12	36
67	2015	1	17
67	2015	2	21
67	2015	3	21
67	2015	4	15
67	2015	5	9
67	2015	6	10
67	2015	7	15
67	2015	8	25
67	2015	9	28
67	2015	10	10
67	2015	11	21
67	2015	12	19
70	2015	1	37
70	2015	2	27
70	2015	3	43
70	2015	4	33
70	2015	5	22
70	2015	6	55
70	2015	7	42
70	2015	8	64
70	2015	9	90
70	2015	10	66
70	2015	11	77
70	2015	12	57
71	2015	1	19
71	2015	2	54
71	2015	3	30
71	2015	4	28
71	2015	5	18
71	2015	6	28
71	2015	7	42
71	2015	8	64
71	2015	9	83
71	2015	10	55
71	2015	11	40
71	2015	12	64
72	2015	1	46
72	2015	2	80
72	2015	3	80
72	2015	4	23
72	2015	5	27
72	2015	6	21
72	2015	7	14
72	2015	8	36
72	2015	9	56
72	2015	10	85
72	2015	11	89
72	2015	12	76
73	2015	1	120
73	2015	2	96
73	2015	3	105
73	2015	4	86
73	2015	5	82
73	2015	6	68
73	2015	7	135
73	2015	8	163
73	2015	9	191
73	2015	10	208
73	2015	11	336
73	2015	12	217
74	2015	1	8
74	2015	2	9
74	2015	3	9
74	2015	4	15
74	2015	5	5
74	2015	6	4
74	2015	7	4
74	2015	8	16
74	2015	9	4
74	2015	10	8
74	2015	11	12
74	2015	12	1
75	2015	1	14
75	2015	2	7
75	2015	3	4
75	2015	4	4
75	2015	5	10
75	2015	6	9
75	2015	7	6
75	2015	8	12
75	2015	9	12
75	2015	10	9
75	2015	11	12
75	2015	12	19
76	2015	1	25
76	2015	2	49
76	2015	3	36
76	2015	4	28
76	2015	5	13
76	2015	6	48
76	2015	7	47
76	2015	8	36
76	2015	9	56
76	2015	10	41
76	2015	11	76
76	2015	12	50
77	2015	1	28
77	2015	2	40
77	2015	3	38
77	2015	4	11
77	2015	5	10
77	2015	6	25
77	2015	7	14
77	2015	8	47
77	2015	9	43
77	2015	10	36
77	2015	11	108
77	2015	12	51
80	2015	1	114
80	2015	2	73
80	2015	3	46
80	2015	4	29
80	2015	5	40
80	2015	6	85
80	2015	7	96
80	2015	8	86
80	2015	9	89
80	2015	10	100
80	2015	11	143
80	2015	12	269
81	2015	1	25
81	2015	2	17
81	2015	3	9
81	2015	4	16
81	2015	5	14
81	2015	6	33
81	2015	7	37
81	2015	8	60
81	2015	9	45
81	2015	10	39
81	2015	11	37
81	2015	12	50
82	2015	1	18
82	2015	2	5
82	2015	3	4
82	2015	4	2
82	2015	5	8
82	2015	6	17
82	2015	7	28
82	2015	8	13
82	2015	9	12
82	2015	10	18
82	2015	11	5
82	2015	12	10
83	2015	1	32
83	2015	2	15
83	2015	3	46
83	2015	4	19
83	2015	5	37
83	2015	6	75
83	2015	7	157
83	2015	8	126
83	2015	9	79
83	2015	10	81
83	2015	11	98
83	2015	12	111
84	2015	1	131
84	2015	2	43
84	2015	3	31
84	2015	4	25
84	2015	5	50
84	2015	6	40
84	2015	7	98
84	2015	8	178
84	2015	9	139
84	2015	10	69
84	2015	11	184
84	2015	12	201
85	2015	1	4
85	2015	2
85	2015	3	1
85	2015	4
85	2015	5	5
85	2015	6	2
85	2015	7	1
85	2015	8
85	2015	9
85	2015	10
85	2015	11	2
85	2015	12	1
86	2015	1	13
86	2015	2	9
86	2015	3	24
86	2015	4	21
86	2015	5	21
86	2015	6	34
86	2015	7	17
86	2015	8	13
86	2015	9	34
86	2015	10	22
86	2015	11	48
86	2015	12	27
90	2015	1	19
90	2015	2	13
90	2015	3	5
90	2015	4	11
90	2015	5	7
90	2015	6	17
90	2015	7	9
90	2015	8	16
90	2015	9	34
90	2015	10	19
90	2015	11	36
90	2015	12	96
91	2015	1	16
91	2015	2	4
91	2015	3	3
91	2015	4	2
91	2015	5	6
91	2015	6	6
91	2015	7	5
91	2015	8	5
91	2015	9	6
91	2015	10	6
91	2015	11	3
91	2015	12	6
92	2015	1	66
92	2015	2	24
92	2015	3	15
92	2015	4	7
92	2015	5	18
92	2015	6	58
92	2015	7	99
92	2015	8	150
92	2015	9	61
92	2015	10	48
92	2015	11	64
92	2015	12	67
93	2015	1	47
93	2015	2	26
93	2015	3	17
93	2015	4	8
93	2015	5	16
93	2015	6	25
93	2015	7	17
93	2015	8	41
93	2015	9	75
93	2015	10	44
93	2015	11	73
93	2015	12	107
94	2015	1	3
94	2015	2	5
94	2015	3	9
94	2015	4	9
94	2015	5	5
94	2015	6	7
94	2015	7	7
94	2015	8	5
94	2015	9	15
94	2015	10	9
94	2015	11	8
94	2015	12	29
95	2015	1	9
95	2015	2	9
95	2015	3	6
95	2015	4	3
95	2015	5	2
95	2015	6	1
95	2015	7	4
95	2015	8	2
95	2015	9	12
95	2015	10	3
95	2015	11	8
95	2015	12	10
96	2015	1	29
96	2015	2	23
96	2015	3	9
96	2015	4	10
96	2015	5	5
96	2015	6	22
96	2015	7	23
96	2015	8	21
96	2015	9	25
96	2015	10	32
96	2015	11	30
96	2015	12	57
10	2016	1	2928
10	2016	2	5529
10	2016	3	4610
10	2016	4	1874
10	2016	5	1072
10	2016	6	1036
10	2016	7	2417
10	2016	8	6014
10	2016	9	9089
10	2016	10	8182
10	2016	11	4649
10	2016	12	1380
11	2016	1	199
11	2016	2	310
11	2016	3	242
11	2016	4	68
11	2016	5	67
11	2016	6	92
11	2016	7	144
11	2016	8	366
11	2016	9	576
11	2016	10	379
11	2016	11	265
11	2016	12	152
12	2016	1	83
12	2016	2	272
12	2016	3	166
12	2016	4	65
12	2016	5	44
12	2016	6	46
12	2016	7	51
12	2016	8	149
12	2016	9	216
12	2016	10	238
12	2016	11	120
12	2016	12	55
13	2016	1	164
13	2016	2	285
13	2016	3	241
13	2016	4	61
13	2016	5	31
13	2016	6	51
13	2016	7	81
13	2016	8	227
13	2016	9	397
13	2016	10	276
13	2016	11	244
13	2016	12	39
14	2016	1	306
14	2016	2	460
14	2016	3	349
14	2016	4	60
14	2016	5	65
14	2016	6	99
14	2016	7	128
14	2016	8	272
14	2016	9	569
14	2016	10	536
14	2016	11	294
14	2016	12	94
15	2016	1	29
15	2016	2	44
15	2016	3	82
15	2016	4	18
15	2016	5	11
15	2016	6	10
15	2016	7	18
15	2016	8	33
15	2016	9	76
15	2016	10	170
15	2016	11	49
15	2016	12	14
16	2016	1	95
16	2016	2	187
16	2016	3	180
16	2016	4	41
16	2016	5	48
16	2016	6	40
16	2016	7	86
16	2016	8	138
16	2016	9	257
16	2016	10	335
16	2016	11	183
16	2016	12	52
17	2016	1	5
17	2016	2	6
17	2016	3	8
17	2016	4	2
17	2016	5	1
17	2016	6	1
17	2016	7	1
17	2016	8	15
17	2016	9	22
17	2016	10	29
17	2016	11	26
17	2016	12	11
18	2016	1	8
18	2016	2	18
18	2016	3	16
18	2016	4	6
18	2016	5	6
18	2016	6	1
18	2016	7	3
18	2016	8	27
18	2016	9	35
18	2016	10	54
18	2016	11	33
18	2016	12	10
19	2016	1	65
19	2016	2	118
19	2016	3	141
19	2016	4	23
19	2016	5	22
19	2016	6	16
19	2016	7	24
19	2016	8	54
19	2016	9	182
19	2016	10	160
19	2016	11	80
19	2016	12	28
20	2016	1	177
20	2016	2	295
20	2016	3	250
20	2016	4	64
20	2016	5	66
20	2016	6	70
20	2016	7	143
20	2016	8	329
20	2016	9	474
20	2016	10	321
20	2016	11	271
20	2016	12	18
21	2016	1	154
21	2016	2	240
21	2016	3	447
21	2016	4	129
21	2016	5	70
21	2016	6	121
21	2016	7	377
21	2016	8	711
21	2016	9	912
21	2016	10	719
21	2016	11	422
21	2016	12	120
22	2016	1	100
22	2016	2	174
22	2016	3	267
22	2016	4	68
22	2016	5	102
22	2016	6	262
22	2016	7	590
[truncated: 4,931 more rows]

## Sheet: meteorological data
province	year	month	temp	rh
10	2014	1	25.575	58.25
10	2014	2	27.9	71.75
10	2014	3	29.825	71.5
10	2014	4	31.3	68.5
10	2014	5	31.5	68
10	2014	6	30.3	72.75
10	2014	7	29.825	72.75
10	2014	8	29.075	76
10	2014	9	29.225	74.75
10	2014	10	28.625	76.5
10	2014	11	29.4	70
10	2014	12	27.525	62.5
11	2014	1	24.6667	63.3333
11	2014	2	27	75
11	2014	3	28.8	75
11	2014	4	30.2333	72.3333
11	2014	5	30.9333	69.3333
11	2014	6	30.0333	73
11	2014	7	29.4667	72.3333
11	2014	8	29	75
11	2014	9	28.9333	74
11	2014	10	28.4333	75.6667
11	2014	11	28.9667	71
11	2014	12	27	64
12	2014	1
12	2014	2
12	2014	3
12	2014	4
12	2014	5
12	2014	6
12	2014	7
12	2014	8
12	2014	9
12	2014	10
12	2014	11
12	2014	12
13	2014	1	24.8	67
13	2014	2	27.7	73
13	2014	3	30	75
13	2014	4	30.9	72
13	2014	5	31.4	68
13	2014	6	30.3	73
13	2014	7	29.8	73
13	2014	8	28.9	77
13	2014	9	29	77
13	2014	10	28.4	79
13	2014	11	29	74
13	2014	12	27	67
14	2014	1	24	61
14	2014	2	27.4	74
14	2014	3	29.6	73
14	2014	4	30.4	71
14	2014	5	30.9	70
14	2014	6	30.1	73
14	2014	7	29.7	73
14	2014	8	28.7	79
14	2014	9	28.6	81
14	2014	10	27.8	82
14	2014	11	27.8	79
14	2014	12	26	69
15	2014	1
15	2014	2
15	2014	3
15	2014	4
15	2014	5
15	2014	6
15	2014	7
15	2014	8
15	2014	9
15	2014	10
15	2014	11
15	2014	12
16	2014	1	23.2	59.5
16	2014	2	27.4	67
16	2014	3	30.05	67
16	2014	4	30.4	68.5
16	2014	5	30.7	70.5
16	2014	6	29.85	75.5
16	2014	7	29.2	76
16	2014	8	28.35	80.5
16	2014	9	28.2	82.5
16	2014	10	27.8	79.5
16	2014	11	27.65	74.5
16	2014	12	25.9	60.5
17	2014	1
17	2014	2
17	2014	3
17	2014	4
17	2014	5
17	2014	6
17	2014	7
17	2014	8
17	2014	9
17	2014	10
17	2014	11
17	2014	12
18	2014	1	22.6	68
18	2014	2	26.2	76
18	2014	3	28.7	73
18	2014	4	29.9	71
18	2014	5	30.5	71
18	2014	6	29.6	75
18	2014	7	28.8	77
18	2014	8	27.9	81
18	2014	9	28.2	80
18	2014	10	27.9	79
18	2014	11	27.7	76
18	2014	12	25.6	67
19	2014	1
19	2014	2
19	2014	3
19	2014	4
19	2014	5
19	2014	6
19	2014	7
19	2014	8
19	2014	9
19	2014	10
19	2014	11
19	2014	12
20	2014	1	25	65.8
20	2014	2	26.88	78
20	2014	3	28.68	76.8
20	2014	4	30.1	75
20	2014	5	30.84	73.2
20	2014	6	30.02	75.4
20	2014	7	29.66	73.8
20	2014	8	29.04	77.2
20	2014	9	28.64	79.4
20	2014	10	27.8	83
20	2014	11	28.48	76.8
20	2014	12	27.32	66.2
21	2014	1	24.35	66.5
21	2014	2	26.65	77
21	2014	3	28.45	77
21	2014	4	29.9	75
21	2014	5	30.25	76.5
21	2014	6	29.7	77.5
21	2014	7	29.25	76.5
21	2014	8	28.5	79.5
21	2014	9	28.3	80.5
21	2014	10	27.25	83.5
21	2014	11	27.65	79
21	2014	12	26.6	68
22	2014	1	24.6	65
22	2014	2	25.95	81.5
22	2014	3	28	80.5
22	2014	4	28.85	80
22	2014	5	29.1	82.5
22	2014	6	28.45	86
22	2014	7	28.2	84.5
22	2014	8	27.7	86
22	2014	9	27.25	88
22	2014	10	27.2	84.5
22	2014	11	27.8	78
22	2014	12	26.5	67
23	2014	1	25.6	68
23	2014	2	26.8	80
23	2014	3	28.5	80
23	2014	4	28.9	79
23	2014	5	29.2	82
23	2014	6	27.6	89
23	2014	7	27.1	90
23	2014	8	27.1	88
23	2014	9	27.2	88
23	2014	10	27.3	85
23	2014	11	28.2	80
23	2014	12	27.7	70
24	2014	1	22.9	64
24	2014	2	26.2	75
24	2014	3	28.2	75
24	2014	4	28.4	80
24	2014	5	28.9	80
24	2014	6	28.5	82
24	2014	7	27.9	82
24	2014	8	27.2	85
24	2014	9	27.2	85
24	2014	10	26.8	85
24	2014	11	27	81
24	2014	12	25.1	72
25	2014	1	24.2	61
25	2014	2	27.3	72
25	2014	3	29.7	70
25	2014	4	30.2	70.5
25	2014	5	30.65	71.5
25	2014	6	29.15	81
25	2014	7	28.35	85
25	2014	8	28.15	83.5
25	2014	9	28.35	82
25	2014	10	27.9	80.5
25	2014	11	28.2	75.5
25	2014	12	26.35	65
26	2014	1
26	2014	2
26	2014	3
26	2014	4
26	2014	5
26	2014	6
26	2014	7
26	2014	8
26	2014	9
26	2014	10
26	2014	11
26	2014	12
27	2014	1	23.65	66
27	2014	2	27.5	70.5
27	2014	3	29.7	69.5
27	2014	4	30	72.5
27	2014	5	30.25	75.5
27	2014	6	29.1	81
27	2014	7	28.35	83
27	2014	8	27.9	85.5
27	2014	9	27.85	85
27	2014	10	27.65	83.5
27	2014	11	28.15	77.5
27	2014	12	25.95	71
30	2014	1	21.7333	62.6667
30	2014	2	26.0667	66.3333
30	2014	3	29.0667	65
30	2014	4	29.2	70
30	2014	5	29.4	73
30	2014	6	29.4	70
30	2014	7	28.8	72
30	2014	8	27.7	77.6667
30	2014	9	27.1667	82.3333
30	2014	10	26.6	80.3333
30	2014	11	26.6	74.3333
30	2014	12	23.9667	66.3333
31	2014	1	21.25	67
31	2014	2	25.85	66.5
31	2014	3	29.85	64
31	2014	4	29.6	70.5
31	2014	5	29.65	74
31	2014	6	29.2	77
31	2014	7	28.35	80
31	2014	8	27.75	82.5
31	2014	9	27.45	85.5
31	2014	10	26.65	84.5
31	2014	11	26.4	79.5
31	2014	12	23.45	70.5
32	2014	1	21.6333	65.6667
32	2014	2	25.8	66.3333
32	2014	3	29.8333	63
32	2014	4	29.7667	69.3333
32	2014	5	30.3	70.6667
32	2014	6	29.2	76.6667
32	2014	7	28.2667	80.3333
32	2014	8	28.1	80.3333
32	2014	9	28	81.6667
32	2014	10	27.3	79.6667
32	2014	11	27.2	75
32	2014	12	23.9	68.3333
33	2014	1	21.8	68
33	2014	2	25.2	69
33	2014	3	29.3	67
33	2014	4	29.7	70
33	2014	5	30.7	69
33	2014	6	29.1	78
33	2014	7	28	82
33	2014	8	28.3	82
33	2014	9	27.9	84
33	2014	10	27.5	78
33	2014	11	27.6	73
33	2014	12	24.1	68
34	2014	1	21.75	67.5
34	2014	2	25.3	68
34	2014	3	29.55	64
34	2014	4	29.2	73
34	2014	5	30.25	70.5
34	2014	6	28.4	81
34	2014	7	27.55	84
34	2014	8	28.2	80.5
34	2014	9	27.6	83
34	2014	10	27.45	76.5
34	2014	11	27.55	72
34	2014	12	23.9	66
35	2014	1
35	2014	2
35	2014	3
35	2014	4
35	2014	5
35	2014	6
35	2014	7
35	2014	8
35	2014	9
35	2014	10
35	2014	11
35	2014	12
36	2014	1	22	59
36	2014	2	26.8	60
36	2014	3	29.8	59
36	2014	4	30.1	65
36	2014	5	30.3	68
36	2014	6	30.1	68
36	2014	7	28.8	72
36	2014	8	28	77
36	2014	9	27.9	80
36	2014	10	27.8	72
36	2014	11	27.3	69
36	2014	12	24.6	59
37	2014	1
37	2014	2
37	2014	3
37	2014	4
37	2014	5
37	2014	6
37	2014	7
37	2014	8
37	2014	9
37	2014	10
37	2014	11
37	2014	12
38	2014	1
38	2014	2
38	2014	3
38	2014	4
38	2014	5
38	2014	6
38	2014	7
38	2014	8
38	2014	9
38	2014	10
38	2014	11
38	2014	12
39	2014	1
39	2014	2
39	2014	3
39	2014	4
39	2014	5
39	2014	6
39	2014	7
39	2014	8
39	2014	9
39	2014	10
39	2014	11
39	2014	12
40	2014	1	21.3	65
40	2014	2	25.95	63
40	2014	3	29.65	60.5
40	2014	4	29.7	70.5
40	2014	5	29.9	71.5
40	2014	6	29.55	74
40	2014	7	28.25	79.5
40	2014	8	27.85	80.5
40	2014	9	27.5	84.5
40	2014	10	27.2	77
40	2014	11	26.5	73
40	2014	12	23.45	65.5
41	2014	1	20.5	64
41	2014	2	25.4	61
41	2014	3	29.3	58
41	2014	4	30.2	65
41	2014	5	30	71
41	2014	6	29.1	77
41	2014	7	28.2	81
41	2014	8	27.8	81
41	2014	9	28	81
41	2014	10	27.8	72
41	2014	11	26.4	70
41	2014	12	22.9	63
42	2014	1	19.3	72.5
42	2014	2	24.6	65.5
42	2014	3	27.4	65
42	2014	4	28.4	71
42	2014	5	28	79
42	2014	6	28.15	80
42	2014	7	27.65	81.5
42	2014	8	27.05	83
42	2014	9	26.9	84.5
42	2014	10	25.9	80.5
42	2014	11	24.75	80.5
42	2014	12	21.75	73.5
43	2014	1	21	66
43	2014	2	25.6	63
43	2014	3	29.2	61
43	2014	4	30	68
43	2014	5	30.1	71
43	2014	6	28.9	80
43	2014	7	28	84
43	2014	8	27.8	83
43	2014	9	28.4	81
43	2014	10	28.1	71
43	2014	11	26.8	73
43	2014	12	23.2	71
44	2014	1	21.5	69
44	2014	2	26.2	69
44	2014	3	29.9	67
44	2014	4	30.2	70
44	2014	5	30.5	70
44	2014	6	30	74
44	2014	7	28.6	79
44	2014	8	28.4	79
44	2014	9	28.2	81
44	2014	10	27.7	75
44	2014	11	27.1	75
44	2014	12	23.8	68
45	2014	1	21.5	63.5
45	2014	2	25.45	65.5
45	2014	3	29.4	65
45	2014	4	29.65	72
45	2014	5	30.15	71.5
45	2014	6	29.2	78.5
45	2014	7	28.15	84
45	2014	8	28.1	83
45	2014	9	27.8	85
45	2014	10	27.35	79.5
45	2014	11	26.75	77
45	2014	12	23.35	69
46	2014	1	21	67
46	2014	2	24.9	72
46	2014	3	28.8	70
46	2014	4	29.7	72
46	2014	5	29.7	77
46	2014	6	28.8	82
46	2014	7	27.7	87
46	2014	8	27.6	86
46	2014	9	27.3	88
46	2014	10	26.8	82
46	2014	11	25.7	79
46	2014	12	22.7	69
47	2014	1	19.8	68
47	2014	2	24.25	66
47	2014	3	28.35	64.5
47	2014	4	29.1	73
47	2014	5	29.45	75.5
47	2014	6	28.4	82.5
47	2014	7	27.45	85.5
47	2014	8	27.5	84
47	2014	9	27.35	85
47	2014	10	26.9	77
47	2014	11	25.7	75
47	2014	12	21.75	69
48	2014	1	20.3	66
48	2014	2	24.1	66.5
48	2014	3	28.15	66
48	2014	4	29.2	71.5
48	2014	5	29.65	74
48	2014	6	27.85	86
48	2014	7	26.9	89
48	2014	8	27.25	87
48	2014	9	27.55	84
48	2014	10	27.2	73
48	2014	11	26.25	71
48	2014	12	22.15	65
49	2014	1	20.9	64
49	2014	2	24.9	62
49	2014	3	29.5	58
49	2014	4	29.8	68
49	2014	5	30.2	70
49	2014	6	28.8	79
49	2014	7	27.8	85
49	2014	8	28	83
49	2014	9	27.7	84
49	2014	10	27.7	73
49	2014	11	26.9	71
49	2014	12	22.5	65
50	2014	1	20.7667	75.6667
50	2014	2	21.6	54.5
50	2014	3	25.35	45.5
50	2014	4	26.75	59.5
50	2014	5	25.6333	74.6667
50	2014	6	25.05	81
50	2014	7	24.35	83.5
50	2014	8	25.8333	85
50	2014	9	24	84.5
50	2014	10	23.15	81.5
50	2014	11	22.3	78
50	2014	12	19.75	76.5
51	2014	1	20.4	75
51	2014	2	23.6	61
51	2014	3	27.7	53
51	2014	4	29.7	61
51	2014	5	29.2	72
51	2014	6	28.9	73
51	2014	7	28.3	77
51	2014	8	27.6	79
51	2014	9	27.6	80
51	2014	10	26.6	80
51	2014	11	25.4	78
51	2014	12	22.9	74
52	2014	1	20.7667	72.3333
52	2014	2	24.7667	60.6667
52	2014	3	29.0333	53.3333
52	2014	4	29.7333	62
52	2014	5	29.0667	72.3333
52	2014	6	28.1333	79.3333
52	2014	7	27.5333	81.3333
52	2014	8	27.0667	82.6667
52	2014	9	27.2667	82.6667
52	2014	10	26.2333	82.3333
52	2014	11	25.0333	81.3333
52	2014	12	22.9	76
53	2014	1	22.4	67
53	2014	2	25.9	67
53	2014	3	29	65
53	2014	4	30.9	63
53	2014	5	30.7	69
53	2014	6	29.3	78
53	2014	7	28.4	81
53	2014	8	28.1	82
53	2014	9	28.6	80
53	2014	10	28	75
53	2014	11	27.1	73
53	2014	12	25.3	65
54	2014	1	20.5	77
54	2014	2	24.3	69
54	2014	3	28	63
54	2014	4	30	66
54	2014	5	29.6	74
54	2014	6	28.6	81
54	2014	7	27.9	83
54	2014	8	27.4	85
54	2014	9	27.7	84
54	2014	10	26.7	82
54	2014	11	25.6	80
54	2014	12	23.3	75
55	2014	1	19.55	75.5
55	2014	2	22.95	68.5
55	2014	3	26.6	65.5
55	2014	4	28.625	69
55	2014	5	28.625	76.75
55	2014	6	28.45	79.5
55	2014	7	27.275	85
55	2014	8	27.025	85.5
55	2014	9	27.175	84.5
55	2014	10	26.225	81.75
55	2014	11	24.9	80.5
55	2014	12	22.1	77
56	2014	1	19.2	78
56	2014	2	22.8	66
56	2014	3	26.8	59
56	2014	4	28.6	64
56	2014	5	28.4	72
56	2014	6	28.1	76
56	2014	7	27.1	81
56	2014	8	26.8	83
56	2014	9	26.9	83
56	2014	10	25.8	82
56	2014	11	24.4	82
56	2014	12	21.5	80
57	2014	1	18.85	79
57	2014	2	21.6	69
57	2014	3	24.15	69
57	2014	4	27	72.5
57	2014	5	27.65	76.5
57	2014	6	27.75	80.5
57	2014	7	26.75	85
57	2014	8	26.35	86
57	2014	9	26.65	84
57	2014	10	25.6	81
57	2014	11	23.85	82.5
57	2014	12	20.55	78
58	2014	1	19.7	80
58	2014	2	22.15	71.5
58	2014	3	25.95	59.5
58	2014	4	30.5	61
58	2014	5	29.85	68
58	2014	6	27.85	82.5
58	2014	7	27.05	85
58	2014	8	26.7	86.5
58	2014	9	27.4	83
58	2014	10	26.35	83
58	2014	11	24.55	83
58	2014	12	21.85	80
60	2014	1	23.55	58.5
60	2014	2	27.8	66
60	2014	3	30.4	65
60	2014	4	30.9	67.5
60	2014	5	30.7	72
60	2014	6	29.75	75.5
60	2014	7	29	78.5
60	2014	8	28.25	81
60	2014	9	28.15	82.5
60	2014	10	27.7	80
60	2014	11	27.7	74
60	2014	12	25.85	62
61	2014	1
61	2014	2
61	2014	3
61	2014	4
61	2014	5
61	2014	6
61	2014	7
61	2014	8
61	2014	9
61	2014	10
61	2014	11
61	2014	12
62	2014	1	22.5	70
62	2014	2	26.8	66
62	2014	3	29.3	65
62	2014	4	30.9	64
62	2014	5	30.6	71
62	2014	6	29.4	78
62	2014	7	28.7	79
62	2014	8	27.9	85
62	2014	9	28.2	81
62	2014	10	27.6	82
62	2014	11	26.9	79
62	2014	12	25	71
63	2014	1	19.96	71
63	2014	2	24.2	62.4
63	2014	3	27.56	53.8
63	2014	4	28.74	65.2
63	2014	5	28.62	69.8
63	2014	6	26.88	80
63	2014	7	26.16	81.2
63	2014	8	25.94	82.2
63	2014	9	26.18	81
63	2014	10	25.34	82.8
63	2014	11	24.34	81
63	2014	12	22.5	75
64	2014	1	22.15	75.5
64	2014	2	26	74
64	2014	3	29	70.5
64	2014	4	31.05	66.5
64	2014	5	30.95	72.5
64	2014	6	29.25	83
64	2014	7	28.85	82.5
64	2014	8	28.15	84.5
64	2014	9	28.8	82
64	2014	10	28.05	82
64	2014	11	27.2	81.5
64	2014	12	25.05	75.5
65	2014	1	22.4	72
65	2014	2	26.3	71
65	2014	3	29.2	67
65	2014	4	31.1	64
65	2014	5	30.8	69
65	2014	6	29.5	76
65	2014	7	28.9	78
65	2014	8	28	83
65	2014	9	28.4	83
65	2014	10	27.6	81
65	2014	11	27.5	77
65	2014	12	25.4	70
66	2014	1	22.9	75
66	2014	2	26.6	75
66	2014	3	29.2	73
66	2014	4	30.5	71
66	2014	5	30.6	73
66	2014	6	29.8	76
66	2014	7	28.9	80
66	2014	8	28	84
66	2014	9	28.4	82
66	2014	10	27.9	82
66	2014	11	27.8	79
66	2014	12	25.3	73
67	2014	1	22.4	64.6667
67	2014	2	26.7333	64.6667
67	2014	3	29.5	62.6667
67	2014	4	30.3333	66
67	2014	5	29.9	72.6667
67	2014	6	29.2667	77.6667
67	2014	7	28.4	80.3333
67	2014	8	27.8333	83
67	2014	9	27.8	83
67	2014	10	27.5333	77.3333
67	2014	11	27	74.6667
67	2014	12	25.0667	64.3333
70	2014	1	23.1	67
70	2014	2	26.6	73
70	2014	3	28.6	75
70	2014	4	29.9	76
70	2014	5	29.5	80
70	2014	6	28.8	82
70	2014	7	28.3	79
70	2014	8	28	80
70	2014	9	27.9	82
70	2014	10	27.1	87
70	2014	11	27.3	84
70	2014	12	25.4	74
71	2014	1	22.85	68
71	2014	2	27.4	65.5
71	2014	3	29.55	63.5
71	2014	4	30.45	67.5
71	2014	5	30.5	70
71	2014	6	28.85	78
71	2014	7	28.2	78.5
71	2014	8	27.85	80.5
71	2014	9	28.15	77.5
71	2014	10	27.35	82
71	2014	11	27.2	78
71	2014	12	25.6	70
72	2014	1	22.7	69
72	2014	2	26.85	73
72	2014	3	29.3	73.5
72	2014	4	30.7	72.5
72	2014	5	30.85	73
72	2014	6	30	73.5
72	2014	7	29.35	73
72	2014	8	28.5	77.5
72	2014	9	28.75	78
72	2014	10	27.9	82.5
72	2014	11	27.75	79
72	2014	12	25.55	71
73	2014	1	22.6	74
73	2014	2	27	75
73	2014	3	29.2	75
73	2014	4	30.9	73
73	2014	5	30.4	76
73	2014	6	29.5	80
73	2014	7	28.8	80
73	2014	8	28.3	83
73	2014	9	28.7	78
73	2014	10	27.5	85
73	2014	11	27.5	81
73	2014	12	25.1	75
74	2014	1
74	2014	2
74	2014	3
74	2014	4
74	2014	5
74	2014	6
74	2014	7
74	2014	8
74	2014	9
74	2014	10
74	2014	11
74	2014	12
75	2014	1
75	2014	2
75	2014	3
75	2014	4
75	2014	5
75	2014	6
75	2014	7
75	2014	8
75	2014	9
75	2014	10
75	2014	11
75	2014	12
76	2014	1	24	68
76	2014	2	26.7	80
76	2014	3	28.8	78
76	2014	4	30.2	75
76	2014	5	30.7	73
76	2014	6	30	73
76	2014	7	29.4	73
76	2014	8	29.2	74
76	2014	9	28.6	79
76	2014	10	28	82
76	2014	11	28.3	77
76	2014	12	26.5	72
77	2014	1	23.7333	68
77	2014	2	26.1333	77
77	2014	3	28.0333	74.3333
77	2014	4	29.6667	73.6667
77	2014	5	29.7333	74.3333
77	2014	6	28.9667	76
77	2014	7	28.6	74.3333
77	2014	8	28.5	74
77	2014	9	28.0667	76.3333
77	2014	10	27.1667	84.3333
77	2014	11	27.5	78.3333
77	2014	12	26.2	69
80	2014	1	25.5667	82
80	2014	2	26.1333	77
80	2014	3	27.4333	76.6667
80	2014	4	28.5	79.6667
80	2014	5	28.3	83
80	2014	6	28.3	82
80	2014	7	28.1	81
80	2014	8	27.5	83.3333
80	2014	9	27.2	85
80	2014	10	26.7333	88
80	2014	11	26.7	89.3333
80	2014	12	26.4	88
81	2014	1	26.7	73
81	2014	2	27.35	70
81	2014	3	28.65	69
81	2014	4	28.45	82
81	2014	5	28.35	84
81	2014	6	28.15	85
81	2014	7	27.9	84.5
81	2014	8	27.3	85.5
81	2014	9	27.3	85.5
81	2014	10	26.7	88
81	2014	11	26.8	87.5
81	2014	12	26.8	84.5
82	2014	1	27.2	68
82	2014	2	27	73
82	2014	3	28.1	74
82	2014	4	28.4	84
82	2014	5	28	86
82	2014	6	28.1	86
82	2014	7	27.6	87
82	2014	8	26.8	88
82	2014	9	26.8	87
82	2014	10	26.6	88
82	2014	11	27	87
82	2014	12	27	82
83	2014	1	27.65	69
83	2014	2	28.05	68
83	2014	3	29.35	67.5
83	2014	4	29.3	78
83	2014	5	29.15	79
83	2014	6	29.15	79
83	2014	7	29	77
83	2014	8	28.05	81
83	2014	9	28.05	80
83	2014	10	27.5	83.5
83	2014	11	27.9	82
83	2014	12	27.8	78.5
84	2014	1	25.55	82
84	2014	2	26.375	78
84	2014	3	27.75	75
84	2014	4	28.625	79
84	2014	5	28.4	82.25
84	2014	6	28.175	82
84	2014	7	27.8	81.75
84	2014	8	27.3	82.75
84	2014	9	27.075	84.25
84	2014	10	26.575	87
84	2014	11	26.825	87.25
84	2014	12	26.45	86.25
85	2014	1	26.3	66
85	2014	2	27.2	67
85	2014	3	28.8	66
85	2014	4	28.5	78
85	2014	5	28.7	80
85	2014	6	27.9	84
85	2014	7	26.6	88
85	2014	8	26.9	84
85	2014	9	26.6	85
85	2014	10	26.6	85
85	2014	11	27.1	83
85	2014	12	27.1	75
86	2014	1	24.65	78
86	2014	2	26.1	78
86	2014	3	27.45	77
86	2014	4	28.7	76
86	2014	5	28.9	78
86	2014	6	28.15	81.5
86	2014	7	27.05	83.5
86	2014	8	27.7	80.5
86	2014	9	27.25	82.5
86	2014	10	26.8	85.5
86	2014	11	27	85
86	2014	12	26.5	79
90	2014	1	26.3	75
90	2014	2	26.625	74.25
90	2014	3	27.8	75.5
90	2014	4	28.675	77.25
90	2014	5	28.7	79.75
90	2014	6	28.7	78.75
90	2014	7	28.6	76.5
90	2014	8	27.9	79
90	2014	9	27.4	81.5
90	2014	10	26.875	85.75
90	2014	11	26.75	87
90	2014	12	26.575	86.5
91	2014	1	27.2	68
91	2014	2	27.9	65
91	2014	3	29.1	65
91	2014	4	28.2	81
91	2014	5	28.3	82
91	2014	6	28.6	81
91	2014	7	28.3	80
91	2014	8	27.3	83
91	2014	9	27.3	83
91	2014	10	26.9	85
91	2014	11	27.3	82
91	2014	12	27.1	81
92	2014	1	26.5	73
92	2014	2	27.2	68
92	2014	3	28.5	68
92	2014	4	28.1	82
92	2014	5	28.1	83
92	2014	6	28.3	82
92	2014	7	28.1	81
92	2014	8	27.2	85
92	2014	9	27.2	84
92	2014	10	26.8	86
92	2014	11	26.6	87
92	2014	12	26.6	84
93	2014	1	26.3	83
93	2014	2	26.6	80
93	2014	3	28	78
93	2014	4	29	79
93	2014	5	29	82
93	2014	6	28.5	81
93	2014	7	28.4	79
93	2014	8	28.1	79
93	2014	9	27.8	80
93	2014	10	27	86
93	2014	11	26.7	89
93	2014	12	26.6	89
94	2014	1	25.6	79
94	2014	2	26.1	75
94	2014	3	27.3	75
94	2014	4	29	75
94	2014	5	28.9	78
94	2014	6	28.8	79
94	2014	7	28.5	77
94	2014	8	27.6	81
94	2014	9	27.4	82
94	2014	10	27.1	86
94	2014	11	26.7	89
94	2014	12	26.5	89
95	2014	1	25	81
95	2014	2	26	74
95	2014	3	27.1	75
95	2014	4	28.6	76
95	2014	5	28.6	78
95	2014	6	28.6	78
95	2014	7	28.3	76
95	2014	8	27.6	79
95	2014	9	26.9	83
95	2014	10	26.6	86
95	2014	11	26.2	89
95	2014	12	25.8	89
96	2014	1	25.6	82
96	2014	2	26	80
96	2014	3	27.2	80
96	2014	4	28.9	79
96	2014	5	28.9	80
96	2014	6	28.6	82
96	2014	7	28.4	81
96	2014	8	27.6	82
96	2014	9	27.5	81
96	2014	10	27.1	85
96	2014	11	26.4	88
96	2014	12	26.6	86
10	2015	1	26.45	64.5
10	2015	2	28.325	65.75
10	2015	3	29.75	73.25
10	2015	4	30.5	69
10	2015	5	31.4	69.5
10	2015	6	30.65	69.75
10	2015	7	30.275	69.75
10	2015	8	30.075	69.75
10	2015	9	29.225	77.5
10	2015	10	28.85	79
10	2015	11	29.75	72
10	2015	12	28.875	67.75
11	2015	1	25.8667	67.3333
11	2015	2	27.5667	69.3333
11	2015	3	29.0333	76.6667
11	2015	4	29.9	72
11	2015	5	30.8333	70.3333
11	2015	6	30.1667	70.6667
11	2015	7	29.8	71
11	2015	8	29.7	70
11	2015	9	29.1	75.3333
11	2015	10	28.9333	75.6667
11	2015	11	29.4333	71.6667
11	2015	12	28.4	69.6667
12	2015	1
12	2015	2
12	2015	3
12	2015	4
12	2015	5
12	2015	6
12	2015	7
12	2015	8
12	2015	9
12	2015	10
12	2015	11
12	2015	12
13	2015	1	25.9	70
13	2015	2	27.9	69
13	2015	3	29.6	74
13	2015	4	30.4	70
13	2015	5	31.3	70
13	2015	6	30.4	70
13	2015	7	30.2	73
13	2015	8	29.6	74
13	2015	9	29.1	79
13	2015	10	28.9	80
13	2015	11	29.6	75
13	2015	12	28.5	69
14	2015	1	25	75
14	2015	2	27.5	74
14	2015	3	29.3	82
14	2015	4	30	77
14	2015	5	31.2	73
14	2015	6	30.6	73
14	2015	7	30.2	75
14	2015	8	29	80
14	2015	9	28.7	82
14	2015	10	28.5	81
14	2015	11	28.6	79
14	2015	12	27.1	75
15	2015	1
15	2015	2
15	2015	3
15	2015	4
15	2015	5
15	2015	6
15	2015	7
15	2015	8
15	2015	9
15	2015	10
15	2015	11
15	2015	12
16	2015	1	24.5	60.5
16	2015	2	27.55	62
16	2015	3	29.75	71
16	2015	4	30.3	65
16	2015	5	31.15	69
16	2015	6	30.7	68.5
16	2015	7	29.9	72
16	2015	8	28.7	79
16	2015	9	28.35	83
16	2015	10	28	82
16	2015	11	28.45	75.5
16	2015	12	26.8	71.5
17	2015	1
17	2015	2
17	2015	3
17	2015	4
17	2015	5
17	2015	6
17	2015	7
17	2015	8
17	2015	9
17	2015	10
17	2015	11
17	2015	12
18	2015	1	23.9	67
18	2015	2	27.1	65
18	2015	3	29.5	71
18	2015	4	30.1	68
18	2015	5	31	71
18	2015	6	30	73
18	2015	7	29.2	77
18	2015	8	28.5	80
18	2015	9	28.4	82
18	2015	10	28.1	81
18	2015	11	28.6	77
18	2015	12	26.6	74
19	2015	1
19	2015	2
19	2015	3
19	2015	4
19	2015	5
19	2015	6
19	2015	7
19	2015	8
19	2015	9
19	2015	10
19	2015	11
19	2015	12
20	2015	1	26.22	67.8
20	2015	2	27.66	71.4
20	2015	3	28.98	76
20	2015	4	29.74	73.6
20	2015	5	30.6	73.8
20	2015	6	29.98	74.6
20	2015	7	29.82	73.2
20	2015	8	29.76	72.8
20	2015	9	28.86	79.6
20	2015	10	28.36	81.6
20	2015	11	28.82	77.8
20	2015	12	28.34	74.8
21	2015	1	25.5	71
21	2015	2	26.9	74.5
21	2015	3	28.5	78
21	2015	4	29.15	76
21	2015	5	30.15	77
21	2015	6	29.45	78
21	2015	7	29.5	77
21	2015	8	29.2	76
21	2015	9	28.35	81.5
21	2015	10	27.7	84
21	2015	11	28.05	80
21	2015	12	27.45	76
22	2015	1	25.75	67.5
22	2015	2	26.45	75
22	2015	3	28	80.5
22	2015	4	28.65	78.5
22	2015	5	29.25	81.5
22	2015	6	28.4	84
22	2015	7	28.45	83.5
22	2015	8	27.95	86
22	2015	9	27.45	87.5
22	2015	10	27.6	83.5
22	2015	11	28.25	78
22	2015	12	27.65	74
23	2015	1	26.4	70
23	2015	2	26.9	75
23	2015	3	28.5	79
23	2015	4	28.6	80
23	2015	5	29	82
23	2015	6	27.9	86
23	2015	7	28.1	86
23	2015	8	27.5	88
23	2015	9	27.4	88
23	2015	10	27.4	85
23	2015	11	28.2	80
23	2015	12	27.9	77
24	2015	1	24.3	69
24	2015	2	25.7	73
24	2015	3	28.1	78
24	2015	4	28.6	75
24	2015	5	29.2	79
24	2015	6	28.5	80
24	2015	7	28.5	78
24	2015	8	28.1	80
24	2015	9	27.4	86
24	2015	10	27.1	85
24	2015	11	27.3	82
24	2015	12	26.5	76
25	2015	1	25.45	64
25	2015	2	27.05	68
25	2015	3	29.65	73
25	2015	4	29.95	70.5
25	2015	5	30.45	74
25	2015	6	29.7	76.5
25	2015	7	29	80.5
25	2015	8	28.25	83.5
25	2015	9	28.4	83
25	2015	10	28.35	79.5
25	2015	11	28.85	75
25	2015	12	28	71.5
26	2015	1
26	2015	2
26	2015	3
26	2015	4
26	2015	5
26	2015	6
26	2015	7
26	2015	8
26	2015	9
26	2015	10
26	2015	11
26	2015	12
27	2015	1	25.1	66
27	2015	2	27	69.5
27	2015	3	29.9	71
27	2015	4	30.3	68
27	2015	5	30.55	74.5
27	2015	6	29.55	77.5
27	2015	7	28.9	80
27	2015	8	28.2	83.5
27	2015	9	28	85.5
27	2015	10	28.1	82.5
27	2015	11	28.55	78.5
27	2015	12	27.95	72.5
30	2015	1	23.1	62.6667
30	2015	2	25.7	65.3333
30	2015	3	28.8333	69
30	2015	4	29.1333	67.3333
30	2015	5	29.9667	70
30	2015	6	29.3667	71.3333
30	2015	7	28.9333	72.6667
30	2015	8	28	76.6667
30	2015	9	27.4333	81.6667
30	2015	10	26.8	79.3333
30	2015	11	27.2	75
30	2015	12	25.9333	70.3333
31	2015	1	23	65.5
31	2015	2	25.55	67.5
31	2015	3	29.45	66.5
31	2015	4	29.6	65
31	2015	5	30.4	71.5
31	2015	6	29.4	73.5
31	2015	7	28.4	79
31	2015	8	27.9	83.5
31	2015	9	27.55	86
31	2015	10	26.45	85.5
31	2015	11	26.95	80.5
31	2015	12	25.65	73.5
32	2015	1	23.2333	64.6667
32	2015	2	25.9333	67.3333
32	2015	3	29.4	68
32	2015	4	30	62
32	2015	5	30.9667	66.6667
32	2015	6	29.7667	71.6667
32	2015	7	28.5	78
32	2015	8	28.5	79.6667
32	2015	9	28.2667	80.6667
32	2015	10	27	79.6667
32	2015	11	27.6	75.6667
32	2015	12	26.3333	69
33	2015	1	23.3	64
33	2015	2	25.9	68
33	2015	3	29.1	70
33	2015	4	30.6	62
33	2015	5	31	68
33	2015	6	29.7	73
33	2015	7	28.5	79
33	2015	8	28.6	81
33	2015	9	28.5	81
33	2015	10	27.2	79
33	2015	11	27.8	74
33	2015	12	26.2	68
34	2015	1	23.2	62.5
34	2015	2	25.85	66
34	2015	3	29.4	65
34	2015	4	30.25	60
34	2015	5	30.4	69.5
34	2015	6	29.4	73.5
34	2015	7	28	80
34	2015	8	28.3	80.5
34	2015	9	28.25	81.5
34	2015	10	27.15	79.5
34	2015	11	27.95	74.5
34	2015	12	26.35	68
35	2015	1
35	2015	2
35	2015	3
35	2015	4
35	2015	5
35	2015	6
35	2015	7
35	2015	8
35	2015	9
35	2015	10
35	2015	11
35	2015	12
36	2015	1	23.5	55
36	2015	2	26.5	60
36	2015	3	30.2	59
36	2015	4	30.4	57
36	2015	5	31.4	63
36	2015	6	30.2	68
36	2015	7	28.9	75
36	2015	8	28.2	78
36	2015	9	28	80
36	2015	10	27.5	74
36	2015	11	28.4	66
36	2015	12	26.6	62
37	2015	1
37	2015	2
37	2015	3
37	2015	4
37	2015	5
37	2015	6
37	2015	7
37	2015	8
37	2015	9
37	2015	10
37	2015	11
37	2015	12
38	2015	1
38	2015	2
38	2015	3
38	2015	4
38	2015	5
38	2015	6
38	2015	7
38	2015	8
38	2015	9
38	2015	10
38	2015	11
38	2015	12
39	2015	1	21.4	63
39	2015	2	24.5	67
39	2015	3	28.5	67
39	2015	4	29.3	61
39	2015	5	30.1	71
39	2015	6	29.7	72
39	2015	7	27.9	80
39	2015	8	27.3	85
39	2015	9	27.4	85
39	2015	10	26.3	82
39	2015	11	26.8	77
39	2015	12	24.5	73
40	2015	1	22.4	61.5
40	2015	2	25.25	67.5
40	2015	3	29.35	66
40	2015	4	30.1	59.5
40	2015	5	30.8	68
40	2015	6	29.7	73
40	2015	7	28.4	78
40	2015	8	27.85	83
40	2015	9	27.8	83.5
40	2015	10	26.75	78.5
40	2015	11	27.4	73.5
40	2015	12	25.5	67.5
41	2015	1	21.7	62
41	2015	2	24.9	66
41	2015	3	28.9	66
41	2015	4	29.7	58
41	2015	5	30.3	70
41	2015	6	30.3	70
41	2015	7	28.6	76
41	2015	8	28.3	80
41	2015	9	28.2	81
41	2015	10	27.2	78
41	2015	11	27.4	72
41	2015	12	24.9	68
42	2015	1	20.25	70.5
42	2015	2	23.45	70
42	2015	3	27.25	69.5
42	2015	4	28	66
42	2015	5	29	73.5
42	2015	6	29.05	73
42	2015	7	27.85	78.5
42	2015	8	27.6	81
42	2015	9	27.05	85
42	2015	10	25.75	83
42	2015	11	25.85	78
42	2015	12	23.55	75.5
43	2015	1	21.9	68
43	2015	2	25	70
43	2015	3	29.1	68
43	2015	4	29.6	64
43	2015	5	31.1	68
43	2015	6	30.4	69
43	2015	7	28.6	79
43	2015	8	28.5	80
43	2015	9	28.5	81
43	2015	10	27.7	76
43	2015	11	27.8	71
43	2015	12	24.9	70
44	2015	1	22.8	68
44	2015	2	25.9	69
44	2015	3	29.8	66
44	2015	4	30.7	60
44	2015	5	31.4	64
44	2015	6	30.3	71
44	2015	7	28.8	78
44	2015	8	28.4	80
44	2015	9	28.3	82
44	2015	10	27.2	81
44	2015	11	27.9	75
44	2015	12	26	72
45	2015	1	22.6	65
45	2015	2	25.55	70
45	2015	3	29	68
45	2015	4	30	59.5
45	2015	5	30.95	69
45	2015	6	30.15	71
45	2015	7	28.6	80.5
45	2015	8	28.55	82.5
45	2015	9	28.1	85.5
45	2015	10	26.85	82
45	2015	11	27.4	76
45	2015	12	25.6	70
46	2015	1	21.8	67
46	2015	2	25	72
46	2015	3	28.3	74
46	2015	4	29.2	66
46	2015	5	30.4	72
46	2015	6	29.8	76
46	2015	7	28.3	83
46	2015	8	28	87
46	2015	9	27.6	88
46	2015	10	26.2	85
46	2015	11	26.4	81
46	2015	12	24.8	73
47	2015	1	20.8	66.5
47	2015	2	24.05	71
47	2015	3	28	69.5
47	2015	4	28.9	62
47	2015	5	30.05	72.5
47	2015	6	29.55	73
47	2015	7	27.75	81
47	2015	8	27.95	82.5
47	2015	9	27.8	83.5
47	2015	10	26.45	79
47	2015	11	26.55	76.5
47	2015	12	24	73
48	2015	1	21.2	64.5
48	2015	2	24.3	68
48	2015	3	28.65	65.5
48	2015	4	29.55	58
48	2015	5	29.85	74
48	2015	6	29.35	76.5
48	2015	7	27.25	85
48	2015	8	28	85
48	2015	9	27.85	84
48	2015	10	26.8	76
48	2015	11	26.9	72.5
48	2015	12	24.3	68
49	2015	1	22.1	63
49	2015	2	25	67
49	2015	3	29.4	65
49	2015	4	30.3	56
49	2015	5	30.8	68
49	2015	6	30	72
49	2015	7	28.1	80
49	2015	8	28.4	81
49	2015	9	28.4	80
49	2015	10	27	77
49	2015	11	27.3	73
49	2015	12	24.9	70
50	2015	1	18.8	70.5
50	2015	2	21.5	53.5
50	2015	3	25.35	50.5
50	2015	4	26	61.5
50	2015	5	27	68
50	2015	6	25.5	74.5
50	2015	7	26.0667	67.3333
50	2015	8	24	85
50	2015	9	24.2	85
50	2015	10	23	81
50	2015	11	22.6	77.5
50	2015	12	20.35	73
51	2015	1	21.8	71
51	2015	2	24.3	59
51	2015	3	28.1	55
51	2015	4	29.6	59
51	2015	5	30.1	66
51	2015	6	29.8	67
51	2015	7	28.3	74
51	2015	8	28	78
51	2015	9	28	80
51	2015	10	26.7	80
51	2015	11	26.4	77
51	2015	12	24.2	72
52	2015	1	21.5	73.6667
52	2015	2	24.4667	63.3333
52	2015	3	28.4	59
52	2015	4	29.5667	59
52	2015	5	29.9667	68
52	2015	6	29.6	69
52	2015	7	28.3333	74.6667
52	2015	8	28.0667	77.3333
52	2015	9	27.9333	79.6667
52	2015	10	26.4667	81
52	2015	11	26.5667	75.3333
52	2015	12	24.0333	76
53	2015	1	23.2	65
53	2015	2	26.3	62
53	2015	3	29.6	63
53	2015	4	30.6	57
53	2015	5	31.7	64
53	2015	6	30.8	66
53	2015	7	29	76
53	2015	8	28.8	78
53	2015	9	29.1	77
53	2015	10	28.2	76
53	2015	11	28.8	68
53	2015	12	25.8	70
54	2015	1	21.4	74
54	2015	2	24.4	69
54	2015	3	28.5	66
54	2015	4	29.6	61
54	2015	5	30.5	69
54	2015	6	30.3	70
54	2015	7	28.6	77
54	2015	8	28.2	81
54	2015	9	28.3	81
54	2015	10	27	82
54	2015	11	27	76
54	2015	12	24.2	77
55	2015	1	20.15	77
55	2015	2	22.9	71.5
55	2015	3	26.725	69.25
55	2015	4	27.375	70.75
55	2015	5	28.975	75
55	2015	6	29.125	75.5
55	2015	7	27.925	80.75
55	2015	8	27.4	85
55	2015	9	27.525	85
55	2015	10	26.225	82.5
55	2015	11	25.65	80.75
55	2015	12	22.35	83.25
56	2015	1	19.9	79
56	2015	2	22.5	69
56	2015	3	26.4	71
56	2015	4	27.6	73
56	2015	5	29.2	76
56	2015	6	29.1	75
56	2015	7	27.6	83
56	2015	8	27.3	85
56	2015	9	27.2	86
56	2015	10	25.7	85
56	2015	11	25	84
56	2015	12	22.4	84
57	2015	1	19.3	77
57	2015	2	21.35	71
57	2015	3	24.7	70
57	2015	4	26.2	73
57	2015	5	28.25	75.5
57	2015	6	28.4	75.5
57	2015	7	27.5	80
57	2015	8	26.95	85
57	2015	9	27	84
57	2015	10	25.35	82.5
57	2015	11	24.25	80.5
57	2015	12	21.4	80
58	2015	1	21.15	77
58	2015	2	21.95	68.5
58	2015	3	27.3	60.5
58	2015	4	30.2	60.5
58	2015	5	30.25	69.5
58	2015	6	28.25	80
58	2015	7	27	86
58	2015	8	27.2	85
58	2015	9	27.75	83.5
58	2015	10	26.4	84
58	2015	11	25.45	82.5
58	2015	12	22.35	81.5
60	2015	1	24.2	62
60	2015	2	27.85	60.5
60	2015	3	30.2	68
60	2015	4	30.9	63
60	2015	5	31.95	65.5
60	2015	6	30.9	67.5
60	2015	7	30.2	69.5
60	2015	8	28.85	79
60	2015	9	28.4	82.5
60	2015	10	27.75	82
60	2015	11	28.35	76.5
60	2015	12	26.6	72
61	2015	1
61	2015	2
61	2015	3
61	2015	4
61	2015	5
61	2015	6
61	2015	7
61	2015	8
61	2015	9
61	2015	10
61	2015	11
61	2015	12
62	2015	1	23.1	71
62	2015	2	26.4	64
62	2015	3	29.7	65
62	2015	4	30.8	59
62	2015	5	31.5	64
62	2015	6	30.4	68
62	2015	7	29.2	76
62	2015	8	28.3	81
62	2015	9	28.6	80
62	2015	10	27.8	81
62	2015	11	28.3	75
62	2015	12	26.4	71
63	2015	1	20.92	73
63	2015	2	23.74	62.4
63	2015	3	27.52	61.2
63	2015	4	28.18	63.6
63	2015	5	29.04	68.4
63	2015	6	27.56	75.4
63	2015	7	26.2	81.6
63	2015	8	26.24	81
63	2015	9	26.44	81.8
63	2015	10	25.48	83.6
63	2015	11	25.56	78.2
63	2015	12	23.7	76
64	2015	1	22.8	76
64	2015	2	25.9	73
64	2015	3	29.15	74
64	2015	4	30.9	66.5
64	2015	5	32	65.5
64	2015	6	30.75	68
64	2015	7	29.05	77
64	2015	8	28.9	79
64	2015	9	28.9	80.5
64	2015	10	27.95	82.5
64	2015	11	28.45	77
64	2015	12	25.95	75.5
65	2015	1	23.1	70
65	2015	2	26.5	68
65	2015	3	29.2	68
65	2015	4	30.4	62
65	2015	5	31.6	66
65	2015	6	30.9	67
65	2015	7	29.2	75
65	2015	8	28.7	79
65	2015	9	28.6	81
65	2015	10	27.8	81
65	2015	11	28.6	74
65	2015	12	26.3	73
66	2015	1	23.7	71
66	2015	2	26.8	68
66	2015	3	29.5	70
66	2015	4	30.8	62
66	2015	5	31.6	67
66	2015	6	30.7	70
66	2015	7	29.3	77
66	2015	8	28.7	81
66	2015	9	28.7	81
66	2015	10	28.2	82
66	2015	11	28.8	77
66	2015	12	26.5	76
67	2015	1	23.3	62
67	2015	2	26.1333	64.6667
67	2015	3	29.2	67
67	2015	4	29.8667	63
67	2015	5	30.7	68.6667
67	2015	6	30.4667	67.3333
67	2015	7	28.9667	75
67	2015	8	28.3333	79.6667
67	2015	9	28.1	82.3333
67	2015	10	27.5667	79.6667
67	2015	11	28.2667	71.6667
67	2015	12	26.2667	70
70	2015	1	24.2	71
70	2015	2	26.6	72
70	2015	3	29.1	74
70	2015	4	29.8	69
70	2015	5	29.8	75
70	2015	6	28.8	78
70	2015	7	28.7	77
70	2015	8	28.3	79
70	2015	9	28	82
70	2015	10	27.8	84
70	2015	11	27.9	82
70	2015	12	27.1	76
71	2015	1	24.15	68.5
71	2015	2	26.95	64
71	2015	3	29.85	64.5
71	2015	4	30.45	63
71	2015	5	30.8	67
71	2015	6	29.15	74
71	2015	7	28.5	77
71	2015	8	28.25	76.5
71	2015	9	28.15	79.5
71	2015	10	27.9	81
71	2015	11	28.15	76
71	2015	12	27.15	70.5
72	2015	1	24	75
72	2015	2	27.15	69.5
72	2015	3	29.55	73
72	2015	4	30.15	70
72	2015	5	31.45	68
72	2015	6	30.15	72.5
72	2015	7	29.8	72
72	2015	8	29.1	76.5
72	2015	9	28.7	81.5
72	2015	10	28.3	82.5
72	2015	11	28.4	78
72	2015	12	26.8	73.5
73	2015	1	23.7	75
73	2015	2	26.7	73
73	2015	3	29.3	75
73	2015	4	29.7	72
73	2015	5	30.7	71
73	2015	6	29.5	75
73	2015	7	29	76
73	2015	8	28.8	76
73	2015	9	28.4	81
73	2015	10	27.9	84
73	2015	11	27.8	82
73	2015	12	26.3	78
74	2015	1
74	2015	2
74	2015	3
74	2015	4
74	2015	5
74	2015	6
74	2015	7
74	2015	8
74	2015	9
74	2015	10
74	2015	11
74	2015	12
75	2015	1
75	2015	2
75	2015	3
75	2015	4
75	2015	5
75	2015	6
75	2015	7
75	2015	8
75	2015	9
75	2015	10
75	2015	11
75	2015	12
76	2015	1	25	73
76	2015	2	27.2	74
76	2015	3	29.2	78
76	2015	4	29.7	75
76	2015	5	30.5	73
76	2015	6	29.8	76
76	2015	7	29.8	77
76	2015	8	29.3	75
76	2015	9	28.7	79
76	2015	10	28.6	80
76	2015	11	28.8	78
76	2015	12	27.7	76
77	2015	1	24.7	69.6667
77	2015	2	26.5	73.3333
77	2015	3	28.4667	75
77	2015	4	29.0667	73.3333
77	2015	5	29.6667	73.6667
77	2015	6	28.8333	77.6667
77	2015	7	28.8	75.6667
77	2015	8	28.3333	75.6667
77	2015	9	27.7	79.3333
77	2015	10	27.7333	81.6667
77	2015	11	27.8333	80
77	2015	12	27.0667	76
80	2015	1	26.1	83.6667
80	2015	2	25.9333	80
80	2015	3	27.8	78
80	2015	4	28.5	80.3333
80	2015	5	28.5667	81.6667
80	2015	6	28.0667	83.3333
80	2015	7	27.9333	82.3333
80	2015	8	27.3	85.3333
80	2015	9	27.2667	86
80	2015	10	27.1667	87.6667
80	2015	11	26.5667	90.6667
80	2015	12	26.7333	87.3333
81	2015	1	27	76
81	2015	2	27.3	72.5
81	2015	3	28.65	73
81	2015	4	28.9	78.5
81	2015	5	28.75	82.5
81	2015	6	28	86
81	2015	7	27.7	86
81	2015	8	27.4	87
81	2015	9	27.4	87
81	2015	10	27.5	86.5
81	2015	11	27	87
81	2015	12	27.4	82.5
82	2015	1	27	76
82	2015	2	27.3	73
82	2015	3	28.4	77
82	2015	4	28.3	84
82	2015	5	28.3	86
82	2015	6	27.9	85
82	2015	7	27.9	85
82	2015	8	27	89
82	2015	9	26.7	89
82	2015	10	27.3	86
82	2015	11	27.2	84
82	2015	12	27.5	80
83	2015	1	28	71
83	2015	2	28.35	66.5
83	2015	3	29.6	68
83	2015	4	29.65	72.5
83	2015	5	29.25	77
83	2015	6	28.5	81
83	2015	7	28.5	80
83	2015	8	28	81.5
83	2015	9	27.7	82.5
83	2015	10	28.2	81
83	2015	11	28.05	80.5
83	2015	12	28.65	75.5
84	2015	1	26.05	82.75
84	2015	2	26.425	79
84	2015	3	28.05	78.25
84	2015	4	28.45	80.5
84	2015	5	28.425	82.25
84	2015	6	28.125	81.25
84	2015	7	27.8	82.5
84	2015	8	27.4	84
84	2015	9	27.275	84.75
84	2015	10	27.25	85.75
84	2015	11	26.5	90
84	2015	12	26.9	85.25
85	2015	1	26.5	70
85	2015	2	27.5	66
85	2015	3	29.1	68
85	2015	4	28.9	74
85	2015	5	28.5	80
85	2015	6	27.7	84
85	2015	7	27.4	83
85	2015	8	27.1	84
85	2015	9	26.7	86
85	2015	10	27.5	81
85	2015	11	27.1	83
85	2015	12	27.3	78
86	2015	1	23.5	80.5
86	2015	2	26.5	79
86	2015	3	30.2	75.5
86	2015	4	30.4	78
86	2015	5	31.4	78.5
86	2015	6	30.2	79.5
86	2015	7	28.9	80
86	2015	8	28.2	83
86	2015	9	28	82
86	2015	10	27.5	83.5
86	2015	11	28.4	87
86	2015	12	26.6	84
90	2015	1	26.625	78.5
90	2015	2	26.9	75.5
90	2015	3	28.2	73.75
90	2015	4	28.7	76.25
90	2015	5	28.625	79
90	2015	6	28.225	80.25
90	2015	7	27.975	80.5
90	2015	8	27.45	82.5
90	2015	9	27.675	82
90	2015	10	27.55	84
90	2015	11	27	87.25
90	2015	12	27.5	82.5
91	2015	1	27.6	69
91	2015	2	28.1	69
91	2015	3	29.3	71
91	2015	4	28.5	78
91	2015	5	28.7	80
91	2015	6	28.1	83
91	2015	7	27.6	83
91	2015	8	27.3	84
91	2015	9	27.4	84
91	2015	10	27.6	83
91	2015	11	27.8	81
91	2015	12	28.3	76
92	2015	1	26.7	74
92	2015	2	27.1	68
92	2015	3	28.9	67
92	2015	4	29	75
92	2015	5	28.4	82
92	2015	6	27.9	84
92	2015	7	27.5	85
92	2015	8	27.3	85
92	2015	9	27.3	85
92	2015	10	27.3	85
92	2015	11	26.9	85
92	2015	12	27.6	78
93	2015	1	26.8	84
93	2015	2	26.9	80
93	2015	3	28.3	78
93	2015	4	28.9	80
93	2015	5	29	81
93	2015	6	28.1	82
93	2015	7	28.1	82
93	2015	8	27.8	82
93	2015	9	27.9	83
93	2015	10	27.4	86
93	2015	11	26.8	89
93	2015	12	27.4	86
94	2015	1	26	83
94	2015	2	26.2	79
94	2015	3	27.5	76
94	2015	4	28.8	76
94	2015	5	29	77
94	2015	6	28.5	79
94	2015	7	27.7	81
94	2015	8	27.3	83
94	2015	9	27.9	81
94	2015	10	27.5	84
94	2015	11	26.8	88
94	2015	12	27.3	84
95	2015	1	25.6	81
95	2015	2	26.3	74
95	2015	3	27.7	72
95	2015	4	28.6	74
95	2015	5	28.5	79
95	2015	6	28	80
95	2015	7	27.2	82
95	2015	8	27.1	83
95	2015	9	27.4	82
95	2015	10	27.3	84
95	2015	11	26.6	87
95	2015	12	26.7	85
96	2015	1	25.9	84
96	2015	2	26.3	81
96	2015	3	27.5	80
96	2015	4	28.6	81
96	2015	5	28.9	81
96	2015	6	28.7	81
96	2015	7	28.1	77
96	2015	8	27.5	80
96	2015	9	27.8	79
96	2015	10	27.4	82
96	2015	11	26.7	87
96	2015	12	27.2	82
10	2016	1	27.75	71.25
10	2016	2	28.175	65
10	2016	3	30.275	70.75
10	2016	4	32.05	70
10	2016	5	32.125	68.75
10	2016	6	29.875	77
10	2016	7	29.775	77
10	2016	8	30.075	75.75
10	2016	9	29	78.5
10	2016	10	28.85	80.5
10	2016	11	29.25	73.75
10	2016	12	28.125	64.5
11	2016	1	27.3333	72
11	2016	2	27.4	66
11	2016	3	29.3667	73.3333
11	2016	4	30.8667	73
11	2016	5	31.2667	70
11	2016	6	29.8667	72.6667
11	2016	7	29.4667	74
11	2016	8	29.8	72.3333
11	2016	9	28.9	75.3333
11	2016	10	28.8667	76.3333
11	2016	11	29	71.3333
11	2016	12	27.3667	64.6667
12	2016	1
12	2016	2
12	2016	3
12	2016	4
12	2016	5
12	2016	6
12	2016	7
12	2016	8
12	2016	9
12	2016	10
12	2016	11
12	2016	12
13	2016	1	27.1	72
13	2016	2	27.9	64
13	2016	3	30.3	68
13	2016	4	32.3	67
13	2016	5	32	70
13	2016	6	29.7	78
13	2016	7	29.2	79
13	2016	8	30.1	73
13	2016	9	29	82
13	2016	10	29.1	83
13	2016	11	29.2	77
13	2016	12	27.7	64
14	2016	1	26.3	71
14	2016	2	27.3	60
14	2016	3	30.3	64
14	2016	4	32.4	64
14	2016	5	32	65
14	2016	6	30	74
14	2016	7	28.8	81
14	2016	8	29.4	78
14	2016	9	28.6	82
14	2016	10	28.4	84
14	2016	11	28.2	77
14	2016	12	26.8	67
15	2016	1
15	2016	2
15	2016	3
15	2016	4
15	2016	5
15	2016	6
15	2016	7
15	2016	8
15	2016	9
15	2016	10
15	2016	11
15	2016	12
16	2016	1	26	70.5
16	2016	2	26.95	56.5
16	2016	3	30.6	60
16	2016	4	32.75	60.5
16	2016	5	31.7	66.5
16	2016	6	29.8	74
16	2016	7	28.6	81
16	2016	8	29.05	79
16	2016	9	28.35	83.5
16	2016	10	28.25	83.5
16	2016	11	27.8	74
16	2016	12	26.25	64
17	2016	1
17	2016	2
17	2016	3
17	2016	4
17	2016	5
17	2016	6
17	2016	7
17	2016	8
17	2016	9
17	2016	10
17	2016	11
17	2016	12
18	2016	1	25.7	71
18	2016	2	26.7	65
18	2016	3	30.3	64
18	2016	4	32.7	62
18	2016	5	31.8	67
18	2016	6	30	72
18	2016	7	28.7	79
18	2016	8	29.1	77
18	2016	9	28.2	83
18	2016	10	28.4	83
18	2016	11	27.8	76
18	2016	12	26.2	69
19	2016	1
19	2016	2
19	2016	3
19	2016	4
19	2016	5
19	2016	6
19	2016	7
19	2016	8
19	2016	9
19	2016	10
19	2016	11
19	2016	12
20	2016	1	27.34	77
20	2016	2	27.5	69.6
20	2016	3	29.325	75
20	2016	4	30.925	72.75
20	2016	5	31.225	72
20	2016	6	29.625	77.5
20	2016	7	29.05	81.25
20	2016	8	29.725	77.75
20	2016	9	28.625	81.25
20	2016	10	28.15	83.75
20	2016	11	28.2	80.5
20	2016	12	27.32	70.4
21	2016	1	27	76.5
21	2016	2	27	70.5
21	2016	3	29.05	76
21	2016	4	30.65	74
21	2016	5	30.8	74.5
21	2016	6	29.1	80
21	2016	7	28.6	82.5
21	2016	8	29.4	78.5
21	2016	9	28.35	81.5
21	2016	10	27.75	84.5
21	2016	11	28.15	78.5
21	2016	12	27.05	67.5
22	2016	1	27.05	77.5
22	2016	2	27.25	68
22	2016	3	28.85	77
22	2016	4	29.85	77
22	2016	5	29.6	82
22	2016	6	28.05	86.5
22	2016	7	27.65	87.5
[truncated: 4,931 more rows]

## Sheet: income per household
province	year	month	income_avg
10	2014	1
10	2014	2
10	2014	3
10	2014	4
10	2014	5
10	2014	6
10	2014	7
10	2014	8
10	2014	9
10	2014	10
10	2014	11
10	2014	12
11	2014	1
11	2014	2
11	2014	3
11	2014	4
11	2014	5
11	2014	6
11	2014	7
11	2014	8
11	2014	9
11	2014	10
11	2014	11
11	2014	12
12	2014	1
12	2014	2
12	2014	3
12	2014	4
12	2014	5
12	2014	6
12	2014	7
12	2014	8
12	2014	9
12	2014	10
12	2014	11
12	2014	12
13	2014	1
13	2014	2
13	2014	3
13	2014	4
13	2014	5
13	2014	6
13	2014	7
13	2014	8
13	2014	9
13	2014	10
13	2014	11
13	2014	12
14	2014	1
14	2014	2
14	2014	3
14	2014	4
14	2014	5
14	2014	6
14	2014	7
14	2014	8
14	2014	9
14	2014	10
14	2014	11
14	2014	12
15	2014	1
15	2014	2
15	2014	3
15	2014	4
15	2014	5
15	2014	6
15	2014	7
15	2014	8
15	2014	9
15	2014	10
15	2014	11
15	2014	12
16	2014	1
16	2014	2
16	2014	3
16	2014	4
16	2014	5
16	2014	6
16	2014	7
16	2014	8
16	2014	9
16	2014	10
16	2014	11
16	2014	12
17	2014	1
17	2014	2
17	2014	3
17	2014	4
17	2014	5
17	2014	6
17	2014	7
17	2014	8
17	2014	9
17	2014	10
17	2014	11
17	2014	12
18	2014	1
18	2014	2
18	2014	3
18	2014	4
18	2014	5
18	2014	6
18	2014	7
18	2014	8
18	2014	9
18	2014	10
18	2014	11
18	2014	12
19	2014	1
19	2014	2
19	2014	3
19	2014	4
19	2014	5
19	2014	6
19	2014	7
19	2014	8
19	2014	9
19	2014	10
19	2014	11
19	2014	12
20	2014	1
20	2014	2
20	2014	3
20	2014	4
20	2014	5
20	2014	6
20	2014	7
20	2014	8
20	2014	9
20	2014	10
20	2014	11
20	2014	12
21	2014	1
21	2014	2
21	2014	3
21	2014	4
21	2014	5
21	2014	6
21	2014	7
21	2014	8
21	2014	9
21	2014	10
21	2014	11
21	2014	12
22	2014	1
22	2014	2
22	2014	3
22	2014	4
22	2014	5
22	2014	6
22	2014	7
22	2014	8
22	2014	9
22	2014	10
22	2014	11
22	2014	12
23	2014	1
23	2014	2
23	2014	3
23	2014	4
23	2014	5
23	2014	6
23	2014	7
23	2014	8
23	2014	9
23	2014	10
23	2014	11
23	2014	12
24	2014	1
24	2014	2
24	2014	3
24	2014	4
24	2014	5
24	2014	6
24	2014	7
24	2014	8
24	2014	9
24	2014	10
24	2014	11
24	2014	12
25	2014	1
25	2014	2
25	2014	3
25	2014	4
25	2014	5
25	2014	6
25	2014	7
25	2014	8
25	2014	9
25	2014	10
25	2014	11
25	2014	12
26	2014	1
26	2014	2
26	2014	3
26	2014	4
26	2014	5
26	2014	6
26	2014	7
26	2014	8
26	2014	9
26	2014	10
26	2014	11
26	2014	12
27	2014	1
27	2014	2
27	2014	3
27	2014	4
27	2014	5
27	2014	6
27	2014	7
27	2014	8
27	2014	9
27	2014	10
27	2014	11
27	2014	12
30	2014	1
30	2014	2
30	2014	3
30	2014	4
30	2014	5
30	2014	6
30	2014	7
30	2014	8
30	2014	9
30	2014	10
30	2014	11
30	2014	12
31	2014	1
31	2014	2
31	2014	3
31	2014	4
31	2014	5
31	2014	6
31	2014	7
31	2014	8
31	2014	9
31	2014	10
31	2014	11
31	2014	12
32	2014	1
32	2014	2
32	2014	3
32	2014	4
32	2014	5
32	2014	6
32	2014	7
32	2014	8
32	2014	9
32	2014	10
32	2014	11
32	2014	12
33	2014	1
33	2014	2
33	2014	3
33	2014	4
33	2014	5
33	2014	6
33	2014	7
33	2014	8
33	2014	9
33	2014	10
33	2014	11
33	2014	12
34	2014	1
34	2014	2
34	2014	3
34	2014	4
34	2014	5
34	2014	6
34	2014	7
34	2014	8
34	2014	9
34	2014	10
34	2014	11
34	2014	12
35	2014	1
35	2014	2
35	2014	3
35	2014	4
35	2014	5
35	2014	6
35	2014	7
35	2014	8
35	2014	9
35	2014	10
35	2014	11
35	2014	12
36	2014	1
36	2014	2
36	2014	3
36	2014	4
36	2014	5
36	2014	6
36	2014	7
36	2014	8
36	2014	9
36	2014	10
36	2014	11
36	2014	12
37	2014	1
37	2014	2
37	2014	3
37	2014	4
37	2014	5
37	2014	6
37	2014	7
37	2014	8
37	2014	9
37	2014	10
37	2014	11
37	2014	12
38	2014	1
38	2014	2
38	2014	3
38	2014	4
38	2014	5
38	2014	6
38	2014	7
38	2014	8
38	2014	9
38	2014	10
38	2014	11
38	2014	12
39	2014	1
39	2014	2
39	2014	3
39	2014	4
39	2014	5
39	2014	6
39	2014	7
39	2014	8
39	2014	9
39	2014	10
39	2014	11
39	2014	12
40	2014	1
40	2014	2
40	2014	3
40	2014	4
40	2014	5
40	2014	6
40	2014	7
40	2014	8
40	2014	9
40	2014	10
40	2014	11
40	2014	12
41	2014	1
41	2014	2
41	2014	3
41	2014	4
41	2014	5
41	2014	6
41	2014	7
41	2014	8
41	2014	9
41	2014	10
41	2014	11
41	2014	12
42	2014	1
42	2014	2
42	2014	3
42	2014	4
42	2014	5
42	2014	6
42	2014	7
42	2014	8
42	2014	9
42	2014	10
42	2014	11
42	2014	12
43	2014	1
43	2014	2
43	2014	3
43	2014	4
43	2014	5
43	2014	6
43	2014	7
43	2014	8
43	2014	9
43	2014	10
43	2014	11
43	2014	12
44	2014	1
44	2014	2
44	2014	3
44	2014	4
44	2014	5
44	2014	6
44	2014	7
44	2014	8
44	2014	9
44	2014	10
44	2014	11
44	2014	12
45	2014	1
45	2014	2
45	2014	3
45	2014	4
45	2014	5
45	2014	6
45	2014	7
45	2014	8
45	2014	9
45	2014	10
45	2014	11
45	2014	12
46	2014	1
46	2014	2
46	2014	3
46	2014	4
46	2014	5
46	2014	6
46	2014	7
46	2014	8
46	2014	9
46	2014	10
46	2014	11
46	2014	12
47	2014	1
47	2014	2
47	2014	3
47	2014	4
47	2014	5
47	2014	6
47	2014	7
47	2014	8
47	2014	9
47	2014	10
47	2014	11
47	2014	12
48	2014	1
48	2014	2
48	2014	3
48	2014	4
48	2014	5
48	2014	6
48	2014	7
48	2014	8
48	2014	9
48	2014	10
48	2014	11
48	2014	12
49	2014	1
49	2014	2
49	2014	3
49	2014	4
49	2014	5
49	2014	6
49	2014	7
49	2014	8
49	2014	9
49	2014	10
49	2014	11
49	2014	12
50	2014	1
50	2014	2
50	2014	3
50	2014	4
50	2014	5
50	2014	6
50	2014	7
50	2014	8
50	2014	9
50	2014	10
50	2014	11
50	2014	12
51	2014	1
51	2014	2
51	2014	3
51	2014	4
51	2014	5
51	2014	6
51	2014	7
51	2014	8
51	2014	9
51	2014	10
51	2014	11
51	2014	12
52	2014	1
52	2014	2
52	2014	3
52	2014	4
52	2014	5
52	2014	6
52	2014	7
52	2014	8
52	2014	9
52	2014	10
52	2014	11
52	2014	12
53	2014	1
53	2014	2
53	2014	3
53	2014	4
53	2014	5
53	2014	6
53	2014	7
53	2014	8
53	2014	9
53	2014	10
53	2014	11
53	2014	12
54	2014	1
54	2014	2
54	2014	3
54	2014	4
54	2014	5
54	2014	6
54	2014	7
54	2014	8
54	2014	9
54	2014	10
54	2014	11
54	2014	12
55	2014	1
55	2014	2
55	2014	3
55	2014	4
55	2014	5
55	2014	6
55	2014	7
55	2014	8
55	2014	9
55	2014	10
55	2014	11
55	2014	12
56	2014	1
56	2014	2
56	2014	3
56	2014	4
56	2014	5
56	2014	6
56	2014	7
56	2014	8
56	2014	9
56	2014	10
56	2014	11
56	2014	12
57	2014	1
57	2014	2
57	2014	3
57	2014	4
57	2014	5
57	2014	6
57	2014	7
57	2014	8
57	2014	9
57	2014	10
57	2014	11
57	2014	12
58	2014	1
58	2014	2
58	2014	3
58	2014	4
58	2014	5
58	2014	6
58	2014	7
58	2014	8
58	2014	9
58	2014	10
58	2014	11
58	2014	12
60	2014	1
60	2014	2
60	2014	3
60	2014	4
60	2014	5
60	2014	6
60	2014	7
60	2014	8
60	2014	9
60	2014	10
60	2014	11
60	2014	12
61	2014	1
61	2014	2
61	2014	3
61	2014	4
61	2014	5
61	2014	6
61	2014	7
61	2014	8
61	2014	9
61	2014	10
61	2014	11
61	2014	12
62	2014	1
62	2014	2
62	2014	3
62	2014	4
62	2014	5
62	2014	6
62	2014	7
62	2014	8
62	2014	9
62	2014	10
62	2014	11
62	2014	12
63	2014	1
63	2014	2
63	2014	3
63	2014	4
63	2014	5
63	2014	6
63	2014	7
63	2014	8
63	2014	9
63	2014	10
63	2014	11
63	2014	12
64	2014	1
64	2014	2
64	2014	3
64	2014	4
64	2014	5
64	2014	6
64	2014	7
64	2014	8
64	2014	9
64	2014	10
64	2014	11
64	2014	12
65	2014	1
65	2014	2
65	2014	3
65	2014	4
65	2014	5
65	2014	6
65	2014	7
65	2014	8
65	2014	9
65	2014	10
65	2014	11
65	2014	12
66	2014	1
66	2014	2
66	2014	3
66	2014	4
66	2014	5
66	2014	6
66	2014	7
66	2014	8
66	2014	9
66	2014	10
66	2014	11
66	2014	12
67	2014	1
67	2014	2
67	2014	3
67	2014	4
67	2014	5
67	2014	6
67	2014	7
67	2014	8
67	2014	9
67	2014	10
67	2014	11
67	2014	12
70	2014	1
70	2014	2
70	2014	3
70	2014	4
70	2014	5
70	2014	6
70	2014	7
70	2014	8
70	2014	9
70	2014	10
70	2014	11
70	2014	12
71	2014	1
71	2014	2
71	2014	3
71	2014	4
71	2014	5
71	2014	6
71	2014	7
71	2014	8
71	2014	9
71	2014	10
71	2014	11
71	2014	12
72	2014	1
72	2014	2
72	2014	3
72	2014	4
72	2014	5
72	2014	6
72	2014	7
72	2014	8
72	2014	9
72	2014	10
72	2014	11
72	2014	12
73	2014	1
73	2014	2
73	2014	3
73	2014	4
73	2014	5
73	2014	6
73	2014	7
73	2014	8
73	2014	9
73	2014	10
73	2014	11
73	2014	12
74	2014	1
74	2014	2
74	2014	3
74	2014	4
74	2014	5
74	2014	6
74	2014	7
74	2014	8
74	2014	9
74	2014	10
74	2014	11
74	2014	12
75	2014	1
75	2014	2
75	2014	3
75	2014	4
75	2014	5
75	2014	6
75	2014	7
75	2014	8
75	2014	9
75	2014	10
75	2014	11
75	2014	12
76	2014	1
76	2014	2
76	2014	3
76	2014	4
76	2014	5
76	2014	6
76	2014	7
76	2014	8
76	2014	9
76	2014	10
76	2014	11
76	2014	12
77	2014	1
77	2014	2
77	2014	3
77	2014	4
77	2014	5
77	2014	6
77	2014	7
77	2014	8
77	2014	9
77	2014	10
77	2014	11
77	2014	12
80	2014	1
80	2014	2
80	2014	3
80	2014	4
80	2014	5
80	2014	6
80	2014	7
80	2014	8
80	2014	9
80	2014	10
80	2014	11
80	2014	12
81	2014	1
81	2014	2
81	2014	3
81	2014	4
81	2014	5
81	2014	6
81	2014	7
81	2014	8
81	2014	9
81	2014	10
81	2014	11
81	2014	12
82	2014	1
82	2014	2
82	2014	3
82	2014	4
82	2014	5
82	2014	6
82	2014	7
82	2014	8
82	2014	9
82	2014	10
82	2014	11
82	2014	12
83	2014	1
83	2014	2
83	2014	3
83	2014	4
83	2014	5
83	2014	6
83	2014	7
83	2014	8
83	2014	9
83	2014	10
83	2014	11
83	2014	12
84	2014	1
84	2014	2
84	2014	3
84	2014	4
84	2014	5
84	2014	6
84	2014	7
84	2014	8
84	2014	9
84	2014	10
84	2014	11
84	2014	12
85	2014	1
85	2014	2
85	2014	3
85	2014	4
85	2014	5
85	2014	6
85	2014	7
85	2014	8
85	2014	9
85	2014	10
85	2014	11
85	2014	12
86	2014	1
86	2014	2
86	2014	3
86	2014	4
86	2014	5
86	2014	6
86	2014	7
86	2014	8
86	2014	9
86	2014	10
86	2014	11
86	2014	12
90	2014	1
90	2014	2
90	2014	3
90	2014	4
90	2014	5
90	2014	6
90	2014	7
90	2014	8
90	2014	9
90	2014	10
90	2014	11
90	2014	12
91	2014	1
91	2014	2
91	2014	3
91	2014	4
91	2014	5
91	2014	6
91	2014	7
91	2014	8
91	2014	9
91	2014	10
91	2014	11
91	2014	12
92	2014	1
92	2014	2
92	2014	3
92	2014	4
92	2014	5
92	2014	6
92	2014	7
92	2014	8
92	2014	9
92	2014	10
92	2014	11
92	2014	12
93	2014	1
93	2014	2
93	2014	3
93	2014	4
93	2014	5
93	2014	6
93	2014	7
93	2014	8
93	2014	9
93	2014	10
93	2014	11
93	2014	12
94	2014	1
94	2014	2
94	2014	3
94	2014	4
94	2014	5
94	2014	6
94	2014	7
94	2014	8
94	2014	9
94	2014	10
94	2014	11
94	2014	12
95	2014	1
95	2014	2
95	2014	3
95	2014	4
95	2014	5
95	2014	6
95	2014	7
95	2014	8
95	2014	9
95	2014	10
95	2014	11
95	2014	12
96	2014	1
96	2014	2
96	2014	3
96	2014	4
96	2014	5
96	2014	6
96	2014	7
96	2014	8
96	2014	9
96	2014	10
96	2014	11
96	2014	12
10	2015	1	45571.7
10	2015	2	45571.7
10	2015	3	45571.7
10	2015	4	45571.7
10	2015	5	45571.7
10	2015	6	45571.7
10	2015	7	45571.7
10	2015	8	45571.7
10	2015	9	45571.7
10	2015	10	45571.7
10	2015	11	45571.7
10	2015	12	45571.7
11	2015	1	25457.2
11	2015	2	25457.2
11	2015	3	25457.2
11	2015	4	25457.2
11	2015	5	25457.2
11	2015	6	25457.2
11	2015	7	25457.2
11	2015	8	25457.2
11	2015	9	25457.2
11	2015	10	25457.2
11	2015	11	25457.2
11	2015	12	25457.2
12	2015	1	36884
12	2015	2	36884
12	2015	3	36884
12	2015	4	36884
12	2015	5	36884
12	2015	6	36884
12	2015	7	36884
12	2015	8	36884
12	2015	9	36884
12	2015	10	36884
12	2015	11	36884
12	2015	12	36884
13	2015	1	41056.9
13	2015	2	41056.9
13	2015	3	41056.9
13	2015	4	41056.9
13	2015	5	41056.9
13	2015	6	41056.9
13	2015	7	41056.9
13	2015	8	41056.9
13	2015	9	41056.9
13	2015	10	41056.9
13	2015	11	41056.9
13	2015	12	41056.9
14	2015	1	28379.4
14	2015	2	28379.4
14	2015	3	28379.4
14	2015	4	28379.4
14	2015	5	28379.4
14	2015	6	28379.4
14	2015	7	28379.4
14	2015	8	28379.4
14	2015	9	28379.4
14	2015	10	28379.4
14	2015	11	28379.4
14	2015	12	28379.4
15	2015	1	23350.6
15	2015	2	23350.6
15	2015	3	23350.6
15	2015	4	23350.6
15	2015	5	23350.6
15	2015	6	23350.6
15	2015	7	23350.6
15	2015	8	23350.6
15	2015	9	23350.6
15	2015	10	23350.6
15	2015	11	23350.6
15	2015	12	23350.6
16	2015	1	22955.1
16	2015	2	22955.1
16	2015	3	22955.1
16	2015	4	22955.1
16	2015	5	22955.1
16	2015	6	22955.1
16	2015	7	22955.1
16	2015	8	22955.1
16	2015	9	22955.1
16	2015	10	22955.1
16	2015	11	22955.1
16	2015	12	22955.1
17	2015	1	26112.2
17	2015	2	26112.2
17	2015	3	26112.2
17	2015	4	26112.2
17	2015	5	26112.2
17	2015	6	26112.2
17	2015	7	26112.2
17	2015	8	26112.2
17	2015	9	26112.2
17	2015	10	26112.2
17	2015	11	26112.2
17	2015	12	26112.2
18	2015	1	22058.9
18	2015	2	22058.9
18	2015	3	22058.9
18	2015	4	22058.9
18	2015	5	22058.9
18	2015	6	22058.9
18	2015	7	22058.9
18	2015	8	22058.9
18	2015	9	22058.9
18	2015	10	22058.9
18	2015	11	22058.9
18	2015	12	22058.9
19	2015	1	29413.4
19	2015	2	29413.4
19	2015	3	29413.4
19	2015	4	29413.4
19	2015	5	29413.4
19	2015	6	29413.4
19	2015	7	29413.4
19	2015	8	29413.4
19	2015	9	29413.4
19	2015	10	29413.4
19	2015	11	29413.4
19	2015	12	29413.4
20	2015	1	27256.7
20	2015	2	27256.7
20	2015	3	27256.7
20	2015	4	27256.7
20	2015	5	27256.7
20	2015	6	27256.7
20	2015	7	27256.7
20	2015	8	27256.7
20	2015	9	27256.7
20	2015	10	27256.7
20	2015	11	27256.7
20	2015	12	27256.7
21	2015	1	30314.8
21	2015	2	30314.8
21	2015	3	30314.8
21	2015	4	30314.8
21	2015	5	30314.8
21	2015	6	30314.8
21	2015	7	30314.8
21	2015	8	30314.8
21	2015	9	30314.8
21	2015	10	30314.8
21	2015	11	30314.8
21	2015	12	30314.8
22	2015	1	36023.5
22	2015	2	36023.5
22	2015	3	36023.5
22	2015	4	36023.5
22	2015	5	36023.5
22	2015	6	36023.5
22	2015	7	36023.5
22	2015	8	36023.5
22	2015	9	36023.5
22	2015	10	36023.5
22	2015	11	36023.5
22	2015	12	36023.5
23	2015	1	25332.9
23	2015	2	25332.9
23	2015	3	25332.9
23	2015	4	25332.9
23	2015	5	25332.9
23	2015	6	25332.9
23	2015	7	25332.9
23	2015	8	25332.9
23	2015	9	25332.9
23	2015	10	25332.9
23	2015	11	25332.9
23	2015	12	25332.9
24	2015	1	27554.9
24	2015	2	27554.9
24	2015	3	27554.9
24	2015	4	27554.9
24	2015	5	27554.9
24	2015	6	27554.9
24	2015	7	27554.9
24	2015	8	27554.9
24	2015	9	27554.9
24	2015	10	27554.9
24	2015	11	27554.9
24	2015	12	27554.9
25	2015	1	24165.6
25	2015	2	24165.6
25	2015	3	24165.6
25	2015	4	24165.6
25	2015	5	24165.6
25	2015	6	24165.6
25	2015	7	24165.6
25	2015	8	24165.6
25	2015	9	24165.6
25	2015	10	24165.6
25	2015	11	24165.6
25	2015	12	24165.6
26	2015	1	23555
26	2015	2	23555
26	2015	3	23555
26	2015	4	23555
26	2015	5	23555
26	2015	6	23555
26	2015	7	23555
26	2015	8	23555
26	2015	9	23555
26	2015	10	23555
26	2015	11	23555
26	2015	12	23555
27	2015	1	26953.4
27	2015	2	26953.4
27	2015	3	26953.4
27	2015	4	26953.4
27	2015	5	26953.4
27	2015	6	26953.4
27	2015	7	26953.4
27	2015	8	26953.4
27	2015	9	26953.4
27	2015	10	26953.4
27	2015	11	26953.4
27	2015	12	26953.4
30	2015	1	26376.3
30	2015	2	26376.3
30	2015	3	26376.3
30	2015	4	26376.3
30	2015	5	26376.3
30	2015	6	26376.3
30	2015	7	26376.3
30	2015	8	26376.3
30	2015	9	26376.3
30	2015	10	26376.3
30	2015	11	26376.3
30	2015	12	26376.3
31	2015	1	18479.6
31	2015	2	18479.6
31	2015	3	18479.6
31	2015	4	18479.6
31	2015	5	18479.6
31	2015	6	18479.6
31	2015	7	18479.6
31	2015	8	18479.6
31	2015	9	18479.6
31	2015	10	18479.6
31	2015	11	18479.6
31	2015	12	18479.6
32	2015	1	20314.6
32	2015	2	20314.6
32	2015	3	20314.6
32	2015	4	20314.6
32	2015	5	20314.6
32	2015	6	20314.6
32	2015	7	20314.6
32	2015	8	20314.6
32	2015	9	20314.6
32	2015	10	20314.6
32	2015	11	20314.6
32	2015	12	20314.6
33	2015	1	18792.5
33	2015	2	18792.5
33	2015	3	18792.5
33	2015	4	18792.5
33	2015	5	18792.5
33	2015	6	18792.5
33	2015	7	18792.5
33	2015	8	18792.5
33	2015	9	18792.5
33	2015	10	18792.5
33	2015	11	18792.5
33	2015	12	18792.5
34	2015	1	20452.5
34	2015	2	20452.5
34	2015	3	20452.5
34	2015	4	20452.5
34	2015	5	20452.5
34	2015	6	20452.5
34	2015	7	20452.5
34	2015	8	20452.5
34	2015	9	20452.5
34	2015	10	20452.5
34	2015	11	20452.5
34	2015	12	20452.5
35	2015	1	19517.9
35	2015	2	19517.9
35	2015	3	19517.9
35	2015	4	19517.9
35	2015	5	19517.9
35	2015	6	19517.9
35	2015	7	19517.9
35	2015	8	19517.9
35	2015	9	19517.9
35	2015	10	19517.9
35	2015	11	19517.9
35	2015	12	19517.9
36	2015	1	23829.5
36	2015	2	23829.5
36	2015	3	23829.5
36	2015	4	23829.5
36	2015	5	23829.5
36	2015	6	23829.5
36	2015	7	23829.5
36	2015	8	23829.5
36	2015	9	23829.5
36	2015	10	23829.5
36	2015	11	23829.5
36	2015	12	23829.5
37	2015	1	21172.9
37	2015	2	21172.9
37	2015	3	21172.9
37	2015	4	21172.9
37	2015	5	21172.9
37	2015	6	21172.9
37	2015	7	21172.9
37	2015	8	21172.9
37	2015	9	21172.9
37	2015	10	21172.9
37	2015	11	21172.9
37	2015	12	21172.9
38	2015	1	23766.6
38	2015	2	23766.6
38	2015	3	23766.6
38	2015	4	23766.6
38	2015	5	23766.6
38	2015	6	23766.6
38	2015	7	23766.6
38	2015	8	23766.6
38	2015	9	23766.6
38	2015	10	23766.6
38	2015	11	23766.6
38	2015	12	23766.6
39	2015	1	22552.5
39	2015	2	22552.5
39	2015	3	22552.5
39	2015	4	22552.5
39	2015	5	22552.5
39	2015	6	22552.5
39	2015	7	22552.5
39	2015	8	22552.5
39	2015	9	22552.5
39	2015	10	22552.5
39	2015	11	22552.5
39	2015	12	22552.5
40	2015	1	21336.7
40	2015	2	21336.7
40	2015	3	21336.7
40	2015	4	21336.7
40	2015	5	21336.7
40	2015	6	21336.7
40	2015	7	21336.7
40	2015	8	21336.7
40	2015	9	21336.7
40	2015	10	21336.7
40	2015	11	21336.7
40	2015	12	21336.7
41	2015	1	22817.4
41	2015	2	22817.4
41	2015	3	22817.4
41	2015	4	22817.4
41	2015	5	22817.4
41	2015	6	22817.4
41	2015	7	22817.4
41	2015	8	22817.4
41	2015	9	22817.4
41	2015	10	22817.4
41	2015	11	22817.4
41	2015	12	22817.4
42	2015	1	20990.4
42	2015	2	20990.4
42	2015	3	20990.4
42	2015	4	20990.4
42	2015	5	20990.4
42	2015	6	20990.4
42	2015	7	20990.4
42	2015	8	20990.4
42	2015	9	20990.4
42	2015	10	20990.4
42	2015	11	20990.4
42	2015	12	20990.4
43	2015	1	21206.5
43	2015	2	21206.5
43	2015	3	21206.5
43	2015	4	21206.5
43	2015	5	21206.5
43	2015	6	21206.5
43	2015	7	21206.5
43	2015	8	21206.5
43	2015	9	21206.5
43	2015	10	21206.5
43	2015	11	21206.5
43	2015	12	21206.5
44	2015	1	18540.3
44	2015	2	18540.3
44	2015	3	18540.3
44	2015	4	18540.3
44	2015	5	18540.3
44	2015	6	18540.3
44	2015	7	18540.3
44	2015	8	18540.3
44	2015	9	18540.3
44	2015	10	18540.3
44	2015	11	18540.3
44	2015	12	18540.3
45	2015	1	19990.4
45	2015	2	19990.4
45	2015	3	19990.4
45	2015	4	19990.4
45	2015	5	19990.4
45	2015	6	19990.4
45	2015	7	19990.4
45	2015	8	19990.4
45	2015	9	19990.4
45	2015	10	19990.4
45	2015	11	19990.4
45	2015	12	19990.4
46	2015	1	15451.6
46	2015	2	15451.6
46	2015	3	15451.6
46	2015	4	15451.6
46	2015	5	15451.6
46	2015	6	15451.6
46	2015	7	15451.6
46	2015	8	15451.6
46	2015	9	15451.6
46	2015	10	15451.6
46	2015	11	15451.6
46	2015	12	15451.6
47	2015	1	19280.9
47	2015	2	19280.9
47	2015	3	19280.9
47	2015	4	19280.9
47	2015	5	19280.9
47	2015	6	19280.9
47	2015	7	19280.9
47	2015	8	19280.9
47	2015	9	19280.9
47	2015	10	19280.9
47	2015	11	19280.9
47	2015	12	19280.9
48	2015	1	15804.4
48	2015	2	15804.4
48	2015	3	15804.4
48	2015	4	15804.4
48	2015	5	15804.4
48	2015	6	15804.4
48	2015	7	15804.4
48	2015	8	15804.4
48	2015	9	15804.4
48	2015	10	15804.4
48	2015	11	15804.4
48	2015	12	15804.4
49	2015	1	22869.7
49	2015	2	22869.7
49	2015	3	22869.7
49	2015	4	22869.7
49	2015	5	22869.7
49	2015	6	22869.7
49	2015	7	22869.7
49	2015	8	22869.7
49	2015	9	22869.7
49	2015	10	22869.7
49	2015	11	22869.7
49	2015	12	22869.7
50	2015	1	14950.4
50	2015	2	14950.4
50	2015	3	14950.4
50	2015	4	14950.4
50	2015	5	14950.4
50	2015	6	14950.4
50	2015	7	14950.4
50	2015	8	14950.4
50	2015	9	14950.4
50	2015	10	14950.4
50	2015	11	14950.4
50	2015	12	14950.4
51	2015	1	23834.3
51	2015	2	23834.3
51	2015	3	23834.3
51	2015	4	23834.3
51	2015	5	23834.3
51	2015	6	23834.3
51	2015	7	23834.3
51	2015	8	23834.3
51	2015	9	23834.3
51	2015	10	23834.3
51	2015	11	23834.3
51	2015	12	23834.3
52	2015	1	20466.2
52	2015	2	20466.2
52	2015	3	20466.2
52	2015	4	20466.2
52	2015	5	20466.2
52	2015	6	20466.2
52	2015	7	20466.2
52	2015	8	20466.2
52	2015	9	20466.2
52	2015	10	20466.2
52	2015	11	20466.2
52	2015	12	20466.2
53	2015	1	19239.4
53	2015	2	19239.4
53	2015	3	19239.4
53	2015	4	19239.4
53	2015	5	19239.4
53	2015	6	19239.4
53	2015	7	19239.4
53	2015	8	19239.4
53	2015	9	19239.4
53	2015	10	19239.4
53	2015	11	19239.4
53	2015	12	19239.4
54	2015	1	21795.5
54	2015	2	21795.5
54	2015	3	21795.5
54	2015	4	21795.5
54	2015	5	21795.5
54	2015	6	21795.5
54	2015	7	21795.5
54	2015	8	21795.5
54	2015	9	21795.5
54	2015	10	21795.5
54	2015	11	21795.5
54	2015	12	21795.5
55	2015	1	17886.2
55	2015	2	17886.2
55	2015	3	17886.2
55	2015	4	17886.2
55	2015	5	17886.2
55	2015	6	17886.2
55	2015	7	17886.2
55	2015	8	17886.2
55	2015	9	17886.2
55	2015	10	17886.2
55	2015	11	17886.2
55	2015	12	17886.2
56	2015	1	17673.1
56	2015	2	17673.1
56	2015	3	17673.1
56	2015	4	17673.1
56	2015	5	17673.1
56	2015	6	17673.1
56	2015	7	17673.1
56	2015	8	17673.1
56	2015	9	17673.1
56	2015	10	17673.1
56	2015	11	17673.1
56	2015	12	17673.1
57	2015	1	13497.2
57	2015	2	13497.2
57	2015	3	13497.2
57	2015	4	13497.2
57	2015	5	13497.2
57	2015	6	13497.2
57	2015	7	13497.2
57	2015	8	13497.2
57	2015	9	13497.2
57	2015	10	13497.2
57	2015	11	13497.2
57	2015	12	13497.2
58	2015	1	15119.4
58	2015	2	15119.4
58	2015	3	15119.4
58	2015	4	15119.4
58	2015	5	15119.4
58	2015	6	15119.4
58	2015	7	15119.4
58	2015	8	15119.4
58	2015	9	15119.4
58	2015	10	15119.4
58	2015	11	15119.4
58	2015	12	15119.4
60	2015	1	21952.3
60	2015	2	21952.3
60	2015	3	21952.3
60	2015	4	21952.3
60	2015	5	21952.3
60	2015	6	21952.3
60	2015	7	21952.3
60	2015	8	21952.3
60	2015	9	21952.3
60	2015	10	21952.3
60	2015	11	21952.3
60	2015	12	21952.3
61	2015	1	20114.5
61	2015	2	20114.5
61	2015	3	20114.5
61	2015	4	20114.5
61	2015	5	20114.5
61	2015	6	20114.5
61	2015	7	20114.5
61	2015	8	20114.5
61	2015	9	20114.5
61	2015	10	20114.5
61	2015	11	20114.5
61	2015	12	20114.5
62	2015	1	20140.2
62	2015	2	20140.2
62	2015	3	20140.2
62	2015	4	20140.2
62	2015	5	20140.2
62	2015	6	20140.2
62	2015	7	20140.2
62	2015	8	20140.2
62	2015	9	20140.2
62	2015	10	20140.2
62	2015	11	20140.2
62	2015	12	20140.2
63	2015	1	20079.4
63	2015	2	20079.4
63	2015	3	20079.4
63	2015	4	20079.4
63	2015	5	20079.4
63	2015	6	20079.4
63	2015	7	20079.4
63	2015	8	20079.4
63	2015	9	20079.4
63	2015	10	20079.4
63	2015	11	20079.4
63	2015	12	20079.4
64	2015	1	22251.5
64	2015	2	22251.5
64	2015	3	22251.5
64	2015	4	22251.5
64	2015	5	22251.5
64	2015	6	22251.5
64	2015	7	22251.5
64	2015	8	22251.5
64	2015	9	22251.5
64	2015	10	22251.5
64	2015	11	22251.5
64	2015	12	22251.5
65	2015	1	19235.1
65	2015	2	19235.1
65	2015	3	19235.1
65	2015	4	19235.1
65	2015	5	19235.1
65	2015	6	19235.1
65	2015	7	19235.1
65	2015	8	19235.1
65	2015	9	19235.1
65	2015	10	19235.1
65	2015	11	19235.1
65	2015	12	19235.1
66	2015	1	22100.5
66	2015	2	22100.5
66	2015	3	22100.5
66	2015	4	22100.5
66	2015	5	22100.5
66	2015	6	22100.5
66	2015	7	22100.5
66	2015	8	22100.5
66	2015	9	22100.5
66	2015	10	22100.5
66	2015	11	22100.5
66	2015	12	22100.5
67	2015	1	21336.5
67	2015	2	21336.5
67	2015	3	21336.5
67	2015	4	21336.5
67	2015	5	21336.5
67	2015	6	21336.5
67	2015	7	21336.5
67	2015	8	21336.5
67	2015	9	21336.5
67	2015	10	21336.5
67	2015	11	21336.5
67	2015	12	21336.5
70	2015	1	19590
70	2015	2	19590
70	2015	3	19590
70	2015	4	19590
70	2015	5	19590
70	2015	6	19590
70	2015	7	19590
70	2015	8	19590
70	2015	9	19590
70	2015	10	19590
70	2015	11	19590
70	2015	12	19590
71	2015	1	18883.8
71	2015	2	18883.8
71	2015	3	18883.8
71	2015	4	18883.8
71	2015	5	18883.8
71	2015	6	18883.8
71	2015	7	18883.8
71	2015	8	18883.8
71	2015	9	18883.8
71	2015	10	18883.8
71	2015	11	18883.8
71	2015	12	18883.8
72	2015	1	15786.2
72	2015	2	15786.2
72	2015	3	15786.2
72	2015	4	15786.2
72	2015	5	15786.2
72	2015	6	15786.2
72	2015	7	15786.2
72	2015	8	15786.2
72	2015	9	15786.2
72	2015	10	15786.2
72	2015	11	15786.2
72	2015	12	15786.2
73	2015	1	40347
73	2015	2	40347
73	2015	3	40347
73	2015	4	40347
73	2015	5	40347
73	2015	6	40347
73	2015	7	40347
73	2015	8	40347
73	2015	9	40347
73	2015	10	40347
73	2015	11	40347
73	2015	12	40347
74	2015	1	29347.4
74	2015	2	29347.4
74	2015	3	29347.4
74	2015	4	29347.4
74	2015	5	29347.4
74	2015	6	29347.4
74	2015	7	29347.4
74	2015	8	29347.4
74	2015	9	29347.4
74	2015	10	29347.4
74	2015	11	29347.4
74	2015	12	29347.4
75	2015	1	18310.2
75	2015	2	18310.2
75	2015	3	18310.2
75	2015	4	18310.2
75	2015	5	18310.2
75	2015	6	18310.2
75	2015	7	18310.2
75	2015	8	18310.2
75	2015	9	18310.2
75	2015	10	18310.2
75	2015	11	18310.2
75	2015	12	18310.2
76	2015	1	26430.7
76	2015	2	26430.7
76	2015	3	26430.7
76	2015	4	26430.7
76	2015	5	26430.7
76	2015	6	26430.7
76	2015	7	26430.7
76	2015	8	26430.7
76	2015	9	26430.7
76	2015	10	26430.7
76	2015	11	26430.7
76	2015	12	26430.7
77	2015	1	23522.6
77	2015	2	23522.6
77	2015	3	23522.6
77	2015	4	23522.6
77	2015	5	23522.6
77	2015	6	23522.6
77	2015	7	23522.6
77	2015	8	23522.6
77	2015	9	23522.6
77	2015	10	23522.6
77	2015	11	23522.6
77	2015	12	23522.6
80	2015	1	25124
80	2015	2	25124
80	2015	3	25124
80	2015	4	25124
80	2015	5	25124
80	2015	6	25124
80	2015	7	25124
80	2015	8	25124
80	2015	9	25124
80	2015	10	25124
80	2015	11	25124
80	2015	12	25124
81	2015	1	31011.5
81	2015	2	31011.5
81	2015	3	31011.5
81	2015	4	31011.5
81	2015	5	31011.5
81	2015	6	31011.5
81	2015	7	31011.5
81	2015	8	31011.5
81	2015	9	31011.5
81	2015	10	31011.5
81	2015	11	31011.5
81	2015	12	31011.5
82	2015	1	28842.3
82	2015	2	28842.3
82	2015	3	28842.3
82	2015	4	28842.3
82	2015	5	28842.3
82	2015	6	28842.3
82	2015	7	28842.3
82	2015	8	28842.3
82	2015	9	28842.3
82	2015	10	28842.3
82	2015	11	28842.3
82	2015	12	28842.3
83	2015	1	31499.7
83	2015	2	31499.7
83	2015	3	31499.7
83	2015	4	31499.7
83	2015	5	31499.7
83	2015	6	31499.7
83	2015	7	31499.7
83	2015	8	31499.7
83	2015	9	31499.7
83	2015	10	31499.7
83	2015	11	31499.7
83	2015	12	31499.7
84	2015	1	36465.6
84	2015	2	36465.6
84	2015	3	36465.6
84	2015	4	36465.6
84	2015	5	36465.6
84	2015	6	36465.6
84	2015	7	36465.6
84	2015	8	36465.6
84	2015	9	36465.6
84	2015	10	36465.6
84	2015	11	36465.6
84	2015	12	36465.6
85	2015	1	22034.7
85	2015	2	22034.7
85	2015	3	22034.7
85	2015	4	22034.7
85	2015	5	22034.7
85	2015	6	22034.7
85	2015	7	22034.7
85	2015	8	22034.7
85	2015	9	22034.7
85	2015	10	22034.7
85	2015	11	22034.7
85	2015	12	22034.7
86	2015	1	29306.1
86	2015	2	29306.1
86	2015	3	29306.1
86	2015	4	29306.1
86	2015	5	29306.1
86	2015	6	29306.1
86	2015	7	29306.1
86	2015	8	29306.1
86	2015	9	29306.1
86	2015	10	29306.1
86	2015	11	29306.1
86	2015	12	29306.1
90	2015	1	27659.9
90	2015	2	27659.9
90	2015	3	27659.9
90	2015	4	27659.9
90	2015	5	27659.9
90	2015	6	27659.9
90	2015	7	27659.9
90	2015	8	27659.9
90	2015	9	27659.9
90	2015	10	27659.9
90	2015	11	27659.9
90	2015	12	27659.9
91	2015	1	23208.5
91	2015	2	23208.5
91	2015	3	23208.5
91	2015	4	23208.5
91	2015	5	23208.5
91	2015	6	23208.5
91	2015	7	23208.5
91	2015	8	23208.5
91	2015	9	23208.5
91	2015	10	23208.5
91	2015	11	23208.5
91	2015	12	23208.5
92	2015	1	23309.1
92	2015	2	23309.1
92	2015	3	23309.1
92	2015	4	23309.1
92	2015	5	23309.1
92	2015	6	23309.1
92	2015	7	23309.1
92	2015	8	23309.1
92	2015	9	23309.1
92	2015	10	23309.1
92	2015	11	23309.1
92	2015	12	23309.1
93	2015	1	21478.3
93	2015	2	21478.3
93	2015	3	21478.3
93	2015	4	21478.3
93	2015	5	21478.3
93	2015	6	21478.3
93	2015	7	21478.3
93	2015	8	21478.3
93	2015	9	21478.3
93	2015	10	21478.3
93	2015	11	21478.3
93	2015	12	21478.3
94	2015	1	17513
94	2015	2	17513
94	2015	3	17513
94	2015	4	17513
94	2015	5	17513
94	2015	6	17513
94	2015	7	17513
94	2015	8	17513
94	2015	9	17513
94	2015	10	17513
94	2015	11	17513
94	2015	12	17513
95	2015	1	15583.8
95	2015	2	15583.8
95	2015	3	15583.8
95	2015	4	15583.8
95	2015	5	15583.8
95	2015	6	15583.8
95	2015	7	15583.8
95	2015	8	15583.8
95	2015	9	15583.8
95	2015	10	15583.8
95	2015	11	15583.8
95	2015	12	15583.8
96	2015	1	19889.6
96	2015	2	19889.6
96	2015	3	19889.6
96	2015	4	19889.6
96	2015	5	19889.6
96	2015	6	19889.6
96	2015	7	19889.6
96	2015	8	19889.6
96	2015	9	19889.6
96	2015	10	19889.6
96	2015	11	19889.6
96	2015	12	19889.6
10	2016	1
10	2016	2
10	2016	3
10	2016	4
10	2016	5
10	2016	6
10	2016	7
10	2016	8
10	2016	9
10	2016	10
10	2016	11
10	2016	12
11	2016	1
11	2016	2
11	2016	3
11	2016	4
11	2016	5
11	2016	6
11	2016	7
11	2016	8
11	2016	9
11	2016	10
11	2016	11
11	2016	12
12	2016	1
12	2016	2
12	2016	3
12	2016	4
12	2016	5
12	2016	6
12	2016	7
12	2016	8
12	2016	9
12	2016	10
12	2016	11
12	2016	12
13	2016	1
13	2016	2
13	2016	3
13	2016	4
13	2016	5
13	2016	6
13	2016	7
13	2016	8
13	2016	9
13	2016	10
13	2016	11
13	2016	12
14	2016	1
14	2016	2
14	2016	3
14	2016	4
14	2016	5
14	2016	6
14	2016	7
14	2016	8
14	2016	9
14	2016	10
14	2016	11
14	2016	12
15	2016	1
15	2016	2
15	2016	3
15	2016	4
15	2016	5
15	2016	6
15	2016	7
15	2016	8
15	2016	9
15	2016	10
15	2016	11
15	2016	12
16	2016	1
16	2016	2
16	2016	3
16	2016	4
16	2016	5
16	2016	6
16	2016	7
16	2016	8
16	2016	9
16	2016	10
16	2016	11
16	2016	12
17	2016	1
17	2016	2
17	2016	3
17	2016	4
17	2016	5
17	2016	6
17	2016	7
17	2016	8
17	2016	9
17	2016	10
17	2016	11
17	2016	12
18	2016	1
18	2016	2
18	2016	3
18	2016	4
18	2016	5
18	2016	6
18	2016	7
18	2016	8
18	2016	9
18	2016	10
18	2016	11
18	2016	12
19	2016	1
19	2016	2
19	2016	3
19	2016	4
19	2016	5
19	2016	6
19	2016	7
19	2016	8
19	2016	9
19	2016	10
19	2016	11
19	2016	12
20	2016	1
20	2016	2
20	2016	3
20	2016	4
20	2016	5
20	2016	6
20	2016	7
20	2016	8
20	2016	9
20	2016	10
20	2016	11
20	2016	12
21	2016	1
21	2016	2
21	2016	3
21	2016	4
21	2016	5
21	2016	6
21	2016	7
21	2016	8
21	2016	9
21	2016	10
21	2016	11
21	2016	12
22	2016	1
22	2016	2
22	2016	3
22	2016	4
22	2016	5
22	2016	6
22	2016	7
[truncated: 4,931 more rows]

## Sheet: pop_density
province	year	month	pop_density
10	2014	1	3620.56
10	2014	2	3620.56
10	2014	3	3620.56
10	2014	4	3620.56
10	2014	5	3620.56
10	2014	6	3620.56
10	2014	7	3620.56
10	2014	8	3620.56
10	2014	9	3620.56
10	2014	10	3620.56
10	2014	11	3620.56
10	2014	12	3620.56
11	2014	1	1227.42
11	2014	2	1227.42
11	2014	3	1227.42
11	2014	4	1227.42
11	2014	5	1227.42
11	2014	6	1227.42
11	2014	7	1227.42
11	2014	8	1227.42
11	2014	9	1227.42
11	2014	10	1227.42
11	2014	11	1227.42
11	2014	12	1227.42
12	2014	1	1846.33
12	2014	2	1846.33
12	2014	3	1846.33
12	2014	4	1846.33
12	2014	5	1846.33
12	2014	6	1846.33
12	2014	7	1846.33
12	2014	8	1846.33
12	2014	9	1846.33
12	2014	10	1846.33
12	2014	11	1846.33
12	2014	12	1846.33
13	2014	1	683.86
13	2014	2	683.86
13	2014	3	683.86
13	2014	4	683.86
13	2014	5	683.86
13	2014	6	683.86
13	2014	7	683.86
13	2014	8	683.86
13	2014	9	683.86
13	2014	10	683.86
13	2014	11	683.86
13	2014	12	683.86
14	2014	1	311.25
14	2014	2	311.25
14	2014	3	311.25
14	2014	4	311.25
14	2014	5	311.25
14	2014	6	311.25
14	2014	7	311.25
14	2014	8	311.25
14	2014	9	311.25
14	2014	10	311.25
14	2014	11	311.25
14	2014	12	311.25
15	2014	1	293.07
15	2014	2	293.07
15	2014	3	293.07
15	2014	4	293.07
15	2014	5	293.07
15	2014	6	293.07
15	2014	7	293.07
15	2014	8	293.07
15	2014	9	293.07
15	2014	10	293.07
15	2014	11	293.07
15	2014	12	293.07
16	2014	1	122.26
16	2014	2	122.26
16	2014	3	122.26
16	2014	4	122.26
16	2014	5	122.26
16	2014	6	122.26
16	2014	7	122.26
16	2014	8	122.26
16	2014	9	122.26
16	2014	10	122.26
16	2014	11	122.26
16	2014	12	122.26
17	2014	1	258.91
17	2014	2	258.91
17	2014	3	258.91
17	2014	4	258.91
17	2014	5	258.91
17	2014	6	258.91
17	2014	7	258.91
17	2014	8	258.91
17	2014	9	258.91
17	2014	10	258.91
17	2014	11	258.91
17	2014	12	258.91
18	2014	1	134.82
18	2014	2	134.82
18	2014	3	134.82
18	2014	4	134.82
18	2014	5	134.82
18	2014	6	134.82
18	2014	7	134.82
18	2014	8	134.82
18	2014	9	134.82
18	2014	10	134.82
18	2014	11	134.82
18	2014	12	134.82
19	2014	1	175.44
19	2014	2	175.44
19	2014	3	175.44
19	2014	4	175.44
19	2014	5	175.44
19	2014	6	175.44
19	2014	7	175.44
19	2014	8	175.44
19	2014	9	175.44
19	2014	10	175.44
19	2014	11	175.44
19	2014	12	175.44
20	2014	1	315.65
20	2014	2	315.65
20	2014	3	315.65
20	2014	4	315.65
20	2014	5	315.65
20	2014	6	315.65
20	2014	7	315.65
20	2014	8	315.65
20	2014	9	315.65
20	2014	10	315.65
20	2014	11	315.65
20	2014	12	315.65
21	2014	1	184.47
21	2014	2	184.47
21	2014	3	184.47
21	2014	4	184.47
21	2014	5	184.47
21	2014	6	184.47
21	2014	7	184.47
21	2014	8	184.47
21	2014	9	184.47
21	2014	10	184.47
21	2014	11	184.47
21	2014	12	184.47
22	2014	1	82.52
22	2014	2	82.52
22	2014	3	82.52
22	2014	4	82.52
22	2014	5	82.52
22	2014	6	82.52
22	2014	7	82.52
22	2014	8	82.52
22	2014	9	82.52
22	2014	10	82.52
22	2014	11	82.52
22	2014	12	82.52
23	2014	1	79.26
23	2014	2	79.26
23	2014	3	79.26
23	2014	4	79.26
23	2014	5	79.26
23	2014	6	79.26
23	2014	7	79.26
23	2014	8	79.26
23	2014	9	79.26
23	2014	10	79.26
23	2014	11	79.26
23	2014	12	79.26
24	2014	1	128.57
24	2014	2	128.57
24	2014	3	128.57
24	2014	4	128.57
24	2014	5	128.57
24	2014	6	128.57
24	2014	7	128.57
24	2014	8	128.57
24	2014	9	128.57
24	2014	10	128.57
24	2014	11	128.57
24	2014	12	128.57
25	2014	1	99.73
25	2014	2	99.73
25	2014	3	99.73
25	2014	4	99.73
25	2014	5	99.73
25	2014	6	99.73
25	2014	7	99.73
25	2014	8	99.73
25	2014	9	99.73
25	2014	10	99.73
25	2014	11	99.73
25	2014	12	99.73
26	2014	1	120.47
26	2014	2	120.47
26	2014	3	120.47
26	2014	4	120.47
26	2014	5	120.47
26	2014	6	120.47
26	2014	7	120.47
26	2014	8	120.47
26	2014	9	120.47
26	2014	10	120.47
26	2014	11	120.47
26	2014	12	120.47
27	2014	1	76.39
27	2014	2	76.39
27	2014	3	76.39
27	2014	4	76.39
27	2014	5	76.39
27	2014	6	76.39
27	2014	7	76.39
27	2014	8	76.39
27	2014	9	76.39
27	2014	10	76.39
27	2014	11	76.39
27	2014	12	76.39
30	2014	1	127.14
30	2014	2	127.14
30	2014	3	127.14
30	2014	4	127.14
30	2014	5	127.14
30	2014	6	127.14
30	2014	7	127.14
30	2014	8	127.14
30	2014	9	127.14
30	2014	10	127.14
30	2014	11	127.14
30	2014	12	127.14
31	2014	1	152.1
31	2014	2	152.1
31	2014	3	152.1
31	2014	4	152.1
31	2014	5	152.1
31	2014	6	152.1
31	2014	7	152.1
31	2014	8	152.1
31	2014	9	152.1
31	2014	10	152.1
31	2014	11	152.1
31	2014	12	152.1
32	2014	1	170.76
32	2014	2	170.76
32	2014	3	170.76
32	2014	4	170.76
32	2014	5	170.76
32	2014	6	170.76
32	2014	7	170.76
32	2014	8	170.76
32	2014	9	170.76
32	2014	10	170.76
32	2014	11	170.76
32	2014	12	170.76
33	2014	1	165.18
33	2014	2	165.18
33	2014	3	165.18
33	2014	4	165.18
33	2014	5	165.18
33	2014	6	165.18
33	2014	7	165.18
33	2014	8	165.18
33	2014	9	165.18
33	2014	10	165.18
33	2014	11	165.18
33	2014	12	165.18
34	2014	1	116.34
34	2014	2	116.34
34	2014	3	116.34
34	2014	4	116.34
34	2014	5	116.34
34	2014	6	116.34
34	2014	7	116.34
34	2014	8	116.34
34	2014	9	116.34
34	2014	10	116.34
34	2014	11	116.34
34	2014	12	116.34
35	2014	1	129.83
35	2014	2	129.83
35	2014	3	129.83
35	2014	4	129.83
35	2014	5	129.83
35	2014	6	129.83
35	2014	7	129.83
35	2014	8	129.83
35	2014	9	129.83
35	2014	10	129.83
35	2014	11	129.83
35	2014	12	129.83
36	2014	1	88.77
36	2014	2	88.77
36	2014	3	88.77
36	2014	4	88.77
36	2014	5	88.77
36	2014	6	88.77
36	2014	7	88.77
36	2014	8	88.77
36	2014	9	88.77
36	2014	10	88.77
36	2014	11	88.77
36	2014	12	88.77
37	2014	1	118.34
37	2014	2	118.34
37	2014	3	118.34
37	2014	4	118.34
37	2014	5	118.34
37	2014	6	118.34
37	2014	7	118.34
37	2014	8	118.34
37	2014	9	118.34
37	2014	10	118.34
37	2014	11	118.34
37	2014	12	118.34
38	2014	1	96.27
38	2014	2	96.27
38	2014	3	96.27
38	2014	4	96.27
38	2014	5	96.27
38	2014	6	96.27
38	2014	7	96.27
38	2014	8	96.27
38	2014	9	96.27
38	2014	10	96.27
38	2014	11	96.27
38	2014	12	96.27
39	2014	1	131.15
39	2014	2	131.15
39	2014	3	131.15
39	2014	4	131.15
39	2014	5	131.15
39	2014	6	131.15
39	2014	7	131.15
39	2014	8	131.15
39	2014	9	131.15
39	2014	10	131.15
39	2014	11	131.15
39	2014	12	131.15
40	2014	1	163.35
40	2014	2	163.35
40	2014	3	163.35
40	2014	4	163.35
40	2014	5	163.35
40	2014	6	163.35
40	2014	7	163.35
40	2014	8	163.35
40	2014	9	163.35
40	2014	10	163.35
40	2014	11	163.35
40	2014	12	163.35
41	2014	1	133.04
41	2014	2	133.04
41	2014	3	133.04
41	2014	4	133.04
41	2014	5	133.04
41	2014	6	133.04
41	2014	7	133.04
41	2014	8	133.04
41	2014	9	133.04
41	2014	10	133.04
41	2014	11	133.04
41	2014	12	133.04
42	2014	1	55.23
42	2014	2	55.23
42	2014	3	55.23
42	2014	4	55.23
42	2014	5	55.23
42	2014	6	55.23
42	2014	7	55.23
42	2014	8	55.23
42	2014	9	55.23
42	2014	10	55.23
42	2014	11	55.23
42	2014	12	55.23
43	2014	1	160.16
43	2014	2	160.16
43	2014	3	160.16
43	2014	4	160.16
43	2014	5	160.16
43	2014	6	160.16
43	2014	7	160.16
43	2014	8	160.16
43	2014	9	160.16
43	2014	10	160.16
43	2014	11	160.16
43	2014	12	160.16
44	2014	1	179.6
44	2014	2	179.6
44	2014	3	179.6
44	2014	4	179.6
44	2014	5	179.6
44	2014	6	179.6
44	2014	7	179.6
44	2014	8	179.6
44	2014	9	179.6
44	2014	10	179.6
44	2014	11	179.6
44	2014	12	179.6
45	2014	1	157.69
45	2014	2	157.69
45	2014	3	157.69
45	2014	4	157.69
45	2014	5	157.69
45	2014	6	157.69
45	2014	7	157.69
45	2014	8	157.69
45	2014	9	157.69
45	2014	10	157.69
45	2014	11	157.69
45	2014	12	157.69
46	2014	1	141.73
46	2014	2	141.73
46	2014	3	141.73
46	2014	4	141.73
46	2014	5	141.73
46	2014	6	141.73
46	2014	7	141.73
46	2014	8	141.73
46	2014	9	141.73
46	2014	10	141.73
46	2014	11	141.73
46	2014	12	141.73
47	2014	1	117.82
47	2014	2	117.82
47	2014	3	117.82
47	2014	4	117.82
47	2014	5	117.82
47	2014	6	117.82
47	2014	7	117.82
47	2014	8	117.82
47	2014	9	117.82
47	2014	10	117.82
47	2014	11	117.82
47	2014	12	117.82
48	2014	1	128.72
48	2014	2	128.72
48	2014	3	128.72
48	2014	4	128.72
48	2014	5	128.72
48	2014	6	128.72
48	2014	7	128.72
48	2014	8	128.72
48	2014	9	128.72
48	2014	10	128.72
48	2014	11	128.72
48	2014	12	128.72
49	2014	1	79.17
49	2014	2	79.17
49	2014	3	79.17
49	2014	4	79.17
49	2014	5	79.17
49	2014	6	79.17
49	2014	7	79.17
49	2014	8	79.17
49	2014	9	79.17
49	2014	10	79.17
49	2014	11	79.17
49	2014	12	79.17
50	2014	1	82.62
50	2014	2	82.62
50	2014	3	82.62
50	2014	4	82.62
50	2014	5	82.62
50	2014	6	82.62
50	2014	7	82.62
50	2014	8	82.62
50	2014	9	82.62
50	2014	10	82.62
50	2014	11	82.62
50	2014	12	82.62
51	2014	1	89.88
51	2014	2	89.88
51	2014	3	89.88
51	2014	4	89.88
51	2014	5	89.88
51	2014	6	89.88
51	2014	7	89.88
51	2014	8	89.88
51	2014	9	89.88
51	2014	10	89.88
51	2014	11	89.88
51	2014	12	89.88
52	2014	1	60.3
52	2014	2	60.3
52	2014	3	60.3
52	2014	4	60.3
52	2014	5	60.3
52	2014	6	60.3
52	2014	7	60.3
52	2014	8	60.3
52	2014	9	60.3
52	2014	10	60.3
52	2014	11	60.3
52	2014	12	60.3
53	2014	1	58.83
53	2014	2	58.83
53	2014	3	58.83
53	2014	4	58.83
53	2014	5	58.83
53	2014	6	58.83
53	2014	7	58.83
53	2014	8	58.83
53	2014	9	58.83
53	2014	10	58.83
53	2014	11	58.83
53	2014	12	58.83
54	2014	1	69.87
54	2014	2	69.87
54	2014	3	69.87
54	2014	4	69.87
54	2014	5	69.87
54	2014	6	69.87
54	2014	7	69.87
54	2014	8	69.87
54	2014	9	69.87
54	2014	10	69.87
54	2014	11	69.87
54	2014	12	69.87
55	2014	1	41.65
55	2014	2	41.65
55	2014	3	41.65
55	2014	4	41.65
55	2014	5	41.65
55	2014	6	41.65
55	2014	7	41.65
55	2014	8	41.65
55	2014	9	41.65
55	2014	10	41.65
55	2014	11	41.65
55	2014	12	41.65
56	2014	1	76.94
56	2014	2	76.94
56	2014	3	76.94
56	2014	4	76.94
56	2014	5	76.94
56	2014	6	76.94
56	2014	7	76.94
56	2014	8	76.94
56	2014	9	76.94
56	2014	10	76.94
56	2014	11	76.94
56	2014	12	76.94
57	2014	1	102.97
57	2014	2	102.97
57	2014	3	102.97
57	2014	4	102.97
57	2014	5	102.97
57	2014	6	102.97
57	2014	7	102.97
57	2014	8	102.97
57	2014	9	102.97
57	2014	10	102.97
57	2014	11	102.97
57	2014	12	102.97
58	2014	1	19.36
58	2014	2	19.36
58	2014	3	19.36
58	2014	4	19.36
58	2014	5	19.36
58	2014	6	19.36
58	2014	7	19.36
58	2014	8	19.36
58	2014	9	19.36
58	2014	10	19.36
58	2014	11	19.36
58	2014	12	19.36
60	2014	1	111.82
60	2014	2	111.82
60	2014	3	111.82
60	2014	4	111.82
60	2014	5	111.82
60	2014	6	111.82
60	2014	7	111.82
60	2014	8	111.82
60	2014	9	111.82
60	2014	10	111.82
60	2014	11	111.82
60	2014	12	111.82
61	2014	1	48.92
61	2014	2	48.92
61	2014	3	48.92
61	2014	4	48.92
61	2014	5	48.92
61	2014	6	48.92
61	2014	7	48.92
61	2014	8	48.92
61	2014	9	48.92
61	2014	10	48.92
61	2014	11	48.92
61	2014	12	48.92
62	2014	1	84.59
62	2014	2	84.59
62	2014	3	84.59
62	2014	4	84.59
62	2014	5	84.59
62	2014	6	84.59
62	2014	7	84.59
62	2014	8	84.59
62	2014	9	84.59
62	2014	10	84.59
62	2014	11	84.59
62	2014	12	84.59
63	2014	1	32.26
63	2014	2	32.26
63	2014	3	32.26
63	2014	4	32.26
63	2014	5	32.26
63	2014	6	32.26
63	2014	7	32.26
63	2014	8	32.26
63	2014	9	32.26
63	2014	10	32.26
63	2014	11	32.26
63	2014	12	32.26
64	2014	1	91.37
64	2014	2	91.37
64	2014	3	91.37
64	2014	4	91.37
64	2014	5	91.37
64	2014	6	91.37
64	2014	7	91.37
64	2014	8	91.37
64	2014	9	91.37
64	2014	10	91.37
64	2014	11	91.37
64	2014	12	91.37
65	2014	1	79.09
65	2014	2	79.09
65	2014	3	79.09
65	2014	4	79.09
65	2014	5	79.09
65	2014	6	79.09
65	2014	7	79.09
65	2014	8	79.09
65	2014	9	79.09
65	2014	10	79.09
65	2014	11	79.09
65	2014	12	79.09
66	2014	1	121.19
66	2014	2	121.19
66	2014	3	121.19
66	2014	4	121.19
66	2014	5	121.19
66	2014	6	121.19
66	2014	7	121.19
66	2014	8	121.19
66	2014	9	121.19
66	2014	10	121.19
66	2014	11	121.19
66	2014	12	121.19
67	2014	1	78.47
67	2014	2	78.47
67	2014	3	78.47
67	2014	4	78.47
67	2014	5	78.47
67	2014	6	78.47
67	2014	7	78.47
67	2014	8	78.47
67	2014	9	78.47
67	2014	10	78.47
67	2014	11	78.47
67	2014	12	78.47
70	2014	1	163.26
70	2014	2	163.26
70	2014	3	163.26
70	2014	4	163.26
70	2014	5	163.26
70	2014	6	163.26
70	2014	7	163.26
70	2014	8	163.26
70	2014	9	163.26
70	2014	10	163.26
70	2014	11	163.26
70	2014	12	163.26
71	2014	1	43.14
71	2014	2	43.14
71	2014	3	43.14
71	2014	4	43.14
71	2014	5	43.14
71	2014	6	43.14
71	2014	7	43.14
71	2014	8	43.14
71	2014	9	43.14
71	2014	10	43.14
71	2014	11	43.14
71	2014	12	43.14
72	2014	1	158.21
72	2014	2	158.21
72	2014	3	158.21
72	2014	4	158.21
72	2014	5	158.21
72	2014	6	158.21
72	2014	7	158.21
72	2014	8	158.21
72	2014	9	158.21
72	2014	10	158.21
72	2014	11	158.21
72	2014	12	158.21
73	2014	1	405.11
73	2014	2	405.11
73	2014	3	405.11
73	2014	4	405.11
73	2014	5	405.11
73	2014	6	405.11
73	2014	7	405.11
73	2014	8	405.11
73	2014	9	405.11
73	2014	10	405.11
73	2014	11	405.11
73	2014	12	405.11
74	2014	1	589.4
74	2014	2	589.4
74	2014	3	589.4
74	2014	4	589.4
74	2014	5	589.4
74	2014	6	589.4
74	2014	7	589.4
74	2014	8	589.4
74	2014	9	589.4
74	2014	10	589.4
74	2014	11	589.4
74	2014	12	589.4
75	2014	1	465.75
75	2014	2	465.75
75	2014	3	465.75
75	2014	4	465.75
75	2014	5	465.75
75	2014	6	465.75
75	2014	7	465.75
75	2014	8	465.75
75	2014	9	465.75
75	2014	10	465.75
75	2014	11	465.75
75	2014	12	465.75
76	2014	1	75.5
76	2014	2	75.5
76	2014	3	75.5
76	2014	4	75.5
76	2014	5	75.5
76	2014	6	75.5
76	2014	7	75.5
76	2014	8	75.5
76	2014	9	75.5
76	2014	10	75.5
76	2014	11	75.5
76	2014	12	75.5
77	2014	1	81.45
77	2014	2	81.45
77	2014	3	81.45
77	2014	4	81.45
77	2014	5	81.45
77	2014	6	81.45
77	2014	7	81.45
77	2014	8	81.45
77	2014	9	81.45
77	2014	10	81.45
77	2014	11	81.45
77	2014	12	81.45
80	2014	1	154.73
80	2014	2	154.73
80	2014	3	154.73
80	2014	4	154.73
80	2014	5	154.73
80	2014	6	154.73
80	2014	7	154.73
80	2014	8	154.73
80	2014	9	154.73
80	2014	10	154.73
80	2014	11	154.73
80	2014	12	154.73
81	2014	1	95.13
81	2014	2	95.13
81	2014	3	95.13
81	2014	4	95.13
81	2014	5	95.13
81	2014	6	95.13
81	2014	7	95.13
81	2014	8	95.13
81	2014	9	95.13
81	2014	10	95.13
81	2014	11	95.13
81	2014	12	95.13
82	2014	1	61.98
82	2014	2	61.98
82	2014	3	61.98
82	2014	4	61.98
82	2014	5	61.98
82	2014	6	61.98
82	2014	7	61.98
82	2014	8	61.98
82	2014	9	61.98
82	2014	10	61.98
82	2014	11	61.98
82	2014	12	61.98
83	2014	1	672.59
83	2014	2	672.59
83	2014	3	672.59
83	2014	4	672.59
83	2014	5	672.59
83	2014	6	672.59
83	2014	7	672.59
83	2014	8	672.59
83	2014	9	672.59
83	2014	10	672.59
83	2014	11	672.59
83	2014	12	672.59
84	2014	1	79.71
84	2014	2	79.71
84	2014	3	79.71
84	2014	4	79.71
84	2014	5	79.71
84	2014	6	79.71
84	2014	7	79.71
84	2014	8	79.71
84	2014	9	79.71
84	2014	10	79.71
84	2014	11	79.71
84	2014	12	79.71
85	2014	1	54.19
85	2014	2	54.19
85	2014	3	54.19
85	2014	4	54.19
85	2014	5	54.19
85	2014	6	54.19
85	2014	7	54.19
85	2014	8	54.19
85	2014	9	54.19
85	2014	10	54.19
85	2014	11	54.19
85	2014	12	54.19
86	2014	1	82.68
86	2014	2	82.68
86	2014	3	82.68
86	2014	4	82.68
86	2014	5	82.68
86	2014	6	82.68
86	2014	7	82.68
86	2014	8	82.68
86	2014	9	82.68
86	2014	10	82.68
86	2014	11	82.68
86	2014	12	82.68
90	2014	1	187.21
90	2014	2	187.21
90	2014	3	187.21
90	2014	4	187.21
90	2014	5	187.21
90	2014	6	187.21
90	2014	7	187.21
90	2014	8	187.21
90	2014	9	187.21
90	2014	10	187.21
90	2014	11	187.21
90	2014	12	187.21
91	2014	1	124.18
91	2014	2	124.18
91	2014	3	124.18
91	2014	4	124.18
91	2014	5	124.18
91	2014	6	124.18
91	2014	7	124.18
91	2014	8	124.18
91	2014	9	124.18
91	2014	10	124.18
91	2014	11	124.18
91	2014	12	124.18
92	2014	1	128.92
92	2014	2	128.92
92	2014	3	128.92
92	2014	4	128.92
92	2014	5	128.92
92	2014	6	128.92
92	2014	7	128.92
92	2014	8	128.92
92	2014	9	128.92
92	2014	10	128.92
92	2014	11	128.92
92	2014	12	128.92
93	2014	1	150.75
93	2014	2	150.75
93	2014	3	150.75
93	2014	4	150.75
93	2014	5	150.75
93	2014	6	150.75
93	2014	7	150.75
93	2014	8	150.75
93	2014	9	150.75
93	2014	10	150.75
93	2014	11	150.75
93	2014	12	150.75
94	2014	1	347.98
94	2014	2	347.98
94	2014	3	347.98
94	2014	4	347.98
94	2014	5	347.98
94	2014	6	347.98
94	2014	7	347.98
94	2014	8	347.98
94	2014	9	347.98
94	2014	10	347.98
94	2014	11	347.98
94	2014	12	347.98
95	2014	1	111.36
95	2014	2	111.36
95	2014	3	111.36
95	2014	4	111.36
95	2014	5	111.36
95	2014	6	111.36
95	2014	7	111.36
95	2014	8	111.36
95	2014	9	111.36
95	2014	10	111.36
95	2014	11	111.36
95	2014	12	111.36
96	2014	1	170.23
96	2014	2	170.23
96	2014	3	170.23
96	2014	4	170.23
96	2014	5	170.23
96	2014	6	170.23
96	2014	7	170.23
96	2014	8	170.23
96	2014	9	170.23
96	2014	10	170.23
96	2014	11	170.23
96	2014	12	170.23
10	2015	1	3626.53
10	2015	2	3626.53
10	2015	3	3626.53
10	2015	4	3626.53
10	2015	5	3626.53
10	2015	6	3626.53
10	2015	7	3626.53
10	2015	8	3626.53
10	2015	9	3626.53
10	2015	10	3626.53
10	2015	11	3626.53
10	2015	12	3626.53
11	2015	1	1246.46
11	2015	2	1246.46
11	2015	3	1246.46
11	2015	4	1246.46
11	2015	5	1246.46
11	2015	6	1246.46
11	2015	7	1246.46
11	2015	8	1246.46
11	2015	9	1246.46
11	2015	10	1246.46
11	2015	11	1246.46
11	2015	12	1246.46
12	2015	1	1872.2
12	2015	2	1872.2
12	2015	3	1872.2
12	2015	4	1872.2
12	2015	5	1872.2
12	2015	6	1872.2
12	2015	7	1872.2
12	2015	8	1872.2
12	2015	9	1872.2
12	2015	10	1872.2
12	2015	11	1872.2
12	2015	12	1872.2
13	2015	1	697.04
13	2015	2	697.04
13	2015	3	697.04
13	2015	4	697.04
13	2015	5	697.04
13	2015	6	697.04
13	2015	7	697.04
13	2015	8	697.04
13	2015	9	697.04
13	2015	10	697.04
13	2015	11	697.04
13	2015	12	697.04
14	2015	1	313.22
14	2015	2	313.22
14	2015	3	313.22
14	2015	4	313.22
14	2015	5	313.22
14	2015	6	313.22
14	2015	7	313.22
14	2015	8	313.22
14	2015	9	313.22
14	2015	10	313.22
14	2015	11	313.22
14	2015	12	313.22
15	2015	1	292.91
15	2015	2	292.91
15	2015	3	292.91
15	2015	4	292.91
15	2015	5	292.91
15	2015	6	292.91
15	2015	7	292.91
15	2015	8	292.91
15	2015	9	292.91
15	2015	10	292.91
15	2015	11	292.91
15	2015	12	292.91
16	2015	1	122.29
16	2015	2	122.29
16	2015	3	122.29
16	2015	4	122.29
16	2015	5	122.29
16	2015	6	122.29
16	2015	7	122.29
16	2015	8	122.29
16	2015	9	122.29
16	2015	10	122.29
16	2015	11	122.29
16	2015	12	122.29
17	2015	1	258.27
17	2015	2	258.27
17	2015	3	258.27
17	2015	4	258.27
17	2015	5	258.27
17	2015	6	258.27
17	2015	7	258.27
17	2015	8	258.27
17	2015	9	258.27
17	2015	10	258.27
17	2015	11	258.27
17	2015	12	258.27
18	2015	1	134.64
18	2015	2	134.64
18	2015	3	134.64
18	2015	4	134.64
18	2015	5	134.64
18	2015	6	134.64
18	2015	7	134.64
18	2015	8	134.64
18	2015	9	134.64
18	2015	10	134.64
18	2015	11	134.64
18	2015	12	134.64
19	2015	1	176.52
19	2015	2	176.52
19	2015	3	176.52
19	2015	4	176.52
19	2015	5	176.52
19	2015	6	176.52
19	2015	7	176.52
19	2015	8	176.52
19	2015	9	176.52
19	2015	10	176.52
19	2015	11	176.52
19	2015	12	176.52
20	2015	1	322.23
20	2015	2	322.23
20	2015	3	322.23
20	2015	4	322.23
20	2015	5	322.23
20	2015	6	322.23
20	2015	7	322.23
20	2015	8	322.23
20	2015	9	322.23
20	2015	10	322.23
20	2015	11	322.23
20	2015	12	322.23
21	2015	1	188.01
21	2015	2	188.01
21	2015	3	188.01
21	2015	4	188.01
21	2015	5	188.01
21	2015	6	188.01
21	2015	7	188.01
21	2015	8	188.01
21	2015	9	188.01
21	2015	10	188.01
21	2015	11	188.01
21	2015	12	188.01
22	2015	1	82.96
22	2015	2	82.96
22	2015	3	82.96
22	2015	4	82.96
22	2015	5	82.96
22	2015	6	82.96
22	2015	7	82.96
22	2015	8	82.96
22	2015	9	82.96
22	2015	10	82.96
22	2015	11	82.96
22	2015	12	82.96
23	2015	1	79.59
23	2015	2	79.59
23	2015	3	79.59
23	2015	4	79.59
23	2015	5	79.59
23	2015	6	79.59
23	2015	7	79.59
23	2015	8	79.59
23	2015	9	79.59
23	2015	10	79.59
23	2015	11	79.59
23	2015	12	79.59
24	2015	1	129.48
24	2015	2	129.48
24	2015	3	129.48
24	2015	4	129.48
24	2015	5	129.48
24	2015	6	129.48
24	2015	7	129.48
24	2015	8	129.48
24	2015	9	129.48
24	2015	10	129.48
24	2015	11	129.48
24	2015	12	129.48
25	2015	1	100.31
25	2015	2	100.31
25	2015	3	100.31
25	2015	4	100.31
25	2015	5	100.31
25	2015	6	100.31
25	2015	7	100.31
25	2015	8	100.31
25	2015	9	100.31
25	2015	10	100.31
25	2015	11	100.31
25	2015	12	100.31
26	2015	1	120.97
26	2015	2	120.97
26	2015	3	120.97
26	2015	4	120.97
26	2015	5	120.97
26	2015	6	120.97
26	2015	7	120.97
26	2015	8	120.97
26	2015	9	120.97
26	2015	10	120.97
26	2015	11	120.97
26	2015	12	120.97
27	2015	1	76.66
27	2015	2	76.66
27	2015	3	76.66
27	2015	4	76.66
27	2015	5	76.66
27	2015	6	76.66
27	2015	7	76.66
27	2015	8	76.66
27	2015	9	76.66
27	2015	10	76.66
27	2015	11	76.66
27	2015	12	76.66
30	2015	1	127.61
30	2015	2	127.61
30	2015	3	127.61
30	2015	4	127.61
30	2015	5	127.61
30	2015	6	127.61
30	2015	7	127.61
30	2015	8	127.61
30	2015	9	127.61
30	2015	10	127.61
30	2015	11	127.61
30	2015	12	127.61
31	2015	1	152.7
31	2015	2	152.7
31	2015	3	152.7
31	2015	4	152.7
31	2015	5	152.7
31	2015	6	152.7
31	2015	7	152.7
31	2015	8	152.7
31	2015	9	152.7
31	2015	10	152.7
31	2015	11	152.7
31	2015	12	152.7
32	2015	1	171.09
32	2015	2	171.09
32	2015	3	171.09
32	2015	4	171.09
32	2015	5	171.09
32	2015	6	171.09
32	2015	7	171.09
32	2015	8	171.09
32	2015	9	171.09
32	2015	10	171.09
32	2015	11	171.09
32	2015	12	171.09
33	2015	1	165.57
33	2015	2	165.57
33	2015	3	165.57
33	2015	4	165.57
33	2015	5	165.57
33	2015	6	165.57
33	2015	7	165.57
33	2015	8	165.57
33	2015	9	165.57
33	2015	10	165.57
33	2015	11	165.57
33	2015	12	165.57
34	2015	1	116.9
34	2015	2	116.9
34	2015	3	116.9
34	2015	4	116.9
34	2015	5	116.9
34	2015	6	116.9
34	2015	7	116.9
34	2015	8	116.9
34	2015	9	116.9
34	2015	10	116.9
34	2015	11	116.9
34	2015	12	116.9
35	2015	1	129.83
35	2015	2	129.83
35	2015	3	129.83
35	2015	4	129.83
35	2015	5	129.83
35	2015	6	129.83
35	2015	7	129.83
35	2015	8	129.83
35	2015	9	129.83
35	2015	10	129.83
35	2015	11	129.83
35	2015	12	129.83
36	2015	1	88.93
36	2015	2	88.93
36	2015	3	88.93
36	2015	4	88.93
36	2015	5	88.93
36	2015	6	88.93
36	2015	7	88.93
36	2015	8	88.93
36	2015	9	88.93
36	2015	10	88.93
36	2015	11	88.93
36	2015	12	88.93
37	2015	1	118.64
37	2015	2	118.64
37	2015	3	118.64
37	2015	4	118.64
37	2015	5	118.64
37	2015	6	118.64
37	2015	7	118.64
37	2015	8	118.64
37	2015	9	118.64
37	2015	10	118.64
37	2015	11	118.64
37	2015	12	118.64
38	2015	1	96.96
38	2015	2	96.96
38	2015	3	96.96
38	2015	4	96.96
38	2015	5	96.96
38	2015	6	96.96
38	2015	7	96.96
38	2015	8	96.96
38	2015	9	96.96
38	2015	10	96.96
38	2015	11	96.96
38	2015	12	96.96
39	2015	1	131.64
39	2015	2	131.64
39	2015	3	131.64
39	2015	4	131.64
39	2015	5	131.64
39	2015	6	131.64
39	2015	7	131.64
39	2015	8	131.64
39	2015	9	131.64
39	2015	10	131.64
39	2015	11	131.64
39	2015	12	131.64
40	2015	1	164.05
40	2015	2	164.05
40	2015	3	164.05
40	2015	4	164.05
40	2015	5	164.05
40	2015	6	164.05
40	2015	7	164.05
40	2015	8	164.05
40	2015	9	164.05
40	2015	10	164.05
40	2015	11	164.05
40	2015	12	164.05
41	2015	1	133.6
41	2015	2	133.6
41	2015	3	133.6
41	2015	4	133.6
41	2015	5	133.6
41	2015	6	133.6
41	2015	7	133.6
41	2015	8	133.6
41	2015	9	133.6
41	2015	10	133.6
41	2015	11	133.6
41	2015	12	133.6
42	2015	1	55.44
42	2015	2	55.44
42	2015	3	55.44
42	2015	4	55.44
42	2015	5	55.44
42	2015	6	55.44
42	2015	7	55.44
42	2015	8	55.44
42	2015	9	55.44
42	2015	10	55.44
42	2015	11	55.44
42	2015	12	55.44
43	2015	1	160.91
43	2015	2	160.91
43	2015	3	160.91
43	2015	4	160.91
43	2015	5	160.91
43	2015	6	160.91
43	2015	7	160.91
43	2015	8	160.91
43	2015	9	160.91
43	2015	10	160.91
43	2015	11	160.91
43	2015	12	160.91
44	2015	1	181.06
44	2015	2	181.06
44	2015	3	181.06
44	2015	4	181.06
44	2015	5	181.06
44	2015	6	181.06
44	2015	7	181.06
44	2015	8	181.06
44	2015	9	181.06
44	2015	10	181.06
44	2015	11	181.06
44	2015	12	181.06
45	2015	1	157.68
45	2015	2	157.68
45	2015	3	157.68
45	2015	4	157.68
45	2015	5	157.68
45	2015	6	157.68
45	2015	7	157.68
45	2015	8	157.68
45	2015	9	157.68
45	2015	10	157.68
45	2015	11	157.68
45	2015	12	157.68
46	2015	1	141.72
46	2015	2	141.72
46	2015	3	141.72
46	2015	4	141.72
46	2015	5	141.72
46	2015	6	141.72
46	2015	7	141.72
46	2015	8	141.72
46	2015	9	141.72
46	2015	10	141.72
46	2015	11	141.72
46	2015	12	141.72
47	2015	1	118.31
47	2015	2	118.31
47	2015	3	118.31
47	2015	4	118.31
47	2015	5	118.31
47	2015	6	118.31
47	2015	7	118.31
47	2015	8	118.31
47	2015	9	118.31
47	2015	10	118.31
47	2015	11	118.31
47	2015	12	118.31
48	2015	1	129.17
48	2015	2	129.17
48	2015	3	129.17
48	2015	4	129.17
48	2015	5	129.17
48	2015	6	129.17
48	2015	7	129.17
48	2015	8	129.17
48	2015	9	129.17
48	2015	10	129.17
48	2015	11	129.17
48	2015	12	129.17
49	2015	1	79.53
49	2015	2	79.53
49	2015	3	79.53
49	2015	4	79.53
49	2015	5	79.53
49	2015	6	79.53
49	2015	7	79.53
49	2015	8	79.53
49	2015	9	79.53
49	2015	10	79.53
49	2015	11	79.53
49	2015	12	79.53
50	2015	1	83.18
50	2015	2	83.18
50	2015	3	83.18
50	2015	4	83.18
50	2015	5	83.18
50	2015	6	83.18
50	2015	7	83.18
50	2015	8	83.18
50	2015	9	83.18
50	2015	10	83.18
50	2015	11	83.18
50	2015	12	83.18
51	2015	1	89.96
51	2015	2	89.96
51	2015	3	89.96
51	2015	4	89.96
51	2015	5	89.96
51	2015	6	89.96
51	2015	7	89.96
51	2015	8	89.96
51	2015	9	89.96
51	2015	10	89.96
51	2015	11	89.96
51	2015	12	89.96
52	2015	1	60.15
52	2015	2	60.15
52	2015	3	60.15
52	2015	4	60.15
52	2015	5	60.15
52	2015	6	60.15
52	2015	7	60.15
52	2015	8	60.15
52	2015	9	60.15
52	2015	10	60.15
52	2015	11	60.15
52	2015	12	60.15
53	2015	1	58.77
53	2015	2	58.77
53	2015	3	58.77
53	2015	4	58.77
53	2015	5	58.77
53	2015	6	58.77
53	2015	7	58.77
53	2015	8	58.77
53	2015	9	58.77
53	2015	10	58.77
53	2015	11	58.77
53	2015	12	58.77
54	2015	1	69.6
54	2015	2	69.6
54	2015	3	69.6
54	2015	4	69.6
54	2015	5	69.6
54	2015	6	69.6
54	2015	7	69.6
54	2015	8	69.6
54	2015	9	69.6
54	2015	10	69.6
54	2015	11	69.6
54	2015	12	69.6
55	2015	1	41.67
55	2015	2	41.67
55	2015	3	41.67
55	2015	4	41.67
55	2015	5	41.67
55	2015	6	41.67
55	2015	7	41.67
55	2015	8	41.67
55	2015	9	41.67
55	2015	10	41.67
55	2015	11	41.67
55	2015	12	41.67
56	2015	1	76.65
56	2015	2	76.65
56	2015	3	76.65
56	2015	4	76.65
56	2015	5	76.65
56	2015	6	76.65
56	2015	7	76.65
56	2015	8	76.65
56	2015	9	76.65
56	2015	10	76.65
56	2015	11	76.65
56	2015	12	76.65
57	2015	1	103.28
57	2015	2	103.28
57	2015	3	103.28
57	2015	4	103.28
57	2015	5	103.28
57	2015	6	103.28
57	2015	7	103.28
57	2015	8	103.28
57	2015	9	103.28
57	2015	10	103.28
57	2015	11	103.28
57	2015	12	103.28
58	2015	1	19.51
58	2015	2	19.51
58	2015	3	19.51
58	2015	4	19.51
58	2015	5	19.51
58	2015	6	19.51
58	2015	7	19.51
58	2015	8	19.51
58	2015	9	19.51
58	2015	10	19.51
58	2015	11	19.51
58	2015	12	19.51
60	2015	1	111.79
60	2015	2	111.79
60	2015	3	111.79
60	2015	4	111.79
60	2015	5	111.79
60	2015	6	111.79
60	2015	7	111.79
60	2015	8	111.79
60	2015	9	111.79
60	2015	10	111.79
60	2015	11	111.79
60	2015	12	111.79
61	2015	1	49.01
61	2015	2	49.01
61	2015	3	49.01
61	2015	4	49.01
61	2015	5	49.01
61	2015	6	49.01
61	2015	7	49.01
61	2015	8	49.01
61	2015	9	49.01
61	2015	10	49.01
61	2015	11	49.01
61	2015	12	49.01
62	2015	1	84.7
62	2015	2	84.7
62	2015	3	84.7
62	2015	4	84.7
62	2015	5	84.7
62	2015	6	84.7
62	2015	7	84.7
62	2015	8	84.7
62	2015	9	84.7
62	2015	10	84.7
62	2015	11	84.7
62	2015	12	84.7
63	2015	1	32.67
63	2015	2	32.67
63	2015	3	32.67
63	2015	4	32.67
63	2015	5	32.67
63	2015	6	32.67
63	2015	7	32.67
63	2015	8	32.67
63	2015	9	32.67
63	2015	10	32.67
63	2015	11	32.67
63	2015	12	32.67
64	2015	1	91.36
64	2015	2	91.36
64	2015	3	91.36
64	2015	4	91.36
64	2015	5	91.36
64	2015	6	91.36
64	2015	7	91.36
64	2015	8	91.36
64	2015	9	91.36
64	2015	10	91.36
64	2015	11	91.36
64	2015	12	91.36
65	2015	1	79.3
65	2015	2	79.3
65	2015	3	79.3
65	2015	4	79.3
65	2015	5	79.3
65	2015	6	79.3
65	2015	7	79.3
65	2015	8	79.3
65	2015	9	79.3
65	2015	10	79.3
65	2015	11	79.3
65	2015	12	79.3
66	2015	1	120.99
66	2015	2	120.99
66	2015	3	120.99
66	2015	4	120.99
66	2015	5	120.99
66	2015	6	120.99
66	2015	7	120.99
66	2015	8	120.99
66	2015	9	120.99
66	2015	10	120.99
66	2015	11	120.99
66	2015	12	120.99
67	2015	1	78.55
67	2015	2	78.55
67	2015	3	78.55
67	2015	4	78.55
67	2015	5	78.55
67	2015	6	78.55
67	2015	7	78.55
67	2015	8	78.55
67	2015	9	78.55
67	2015	10	78.55
67	2015	11	78.55
67	2015	12	78.55
70	2015	1	163.9
70	2015	2	163.9
70	2015	3	163.9
70	2015	4	163.9
70	2015	5	163.9
70	2015	6	163.9
70	2015	7	163.9
70	2015	8	163.9
70	2015	9	163.9
70	2015	10	163.9
70	2015	11	163.9
70	2015	12	163.9
71	2015	1	43.4
71	2015	2	43.4
71	2015	3	43.4
71	2015	4	43.4
71	2015	5	43.4
71	2015	6	43.4
71	2015	7	43.4
71	2015	8	43.4
71	2015	9	43.4
71	2015	10	43.4
71	2015	11	43.4
71	2015	12	43.4
72	2015	1	158.37
72	2015	2	158.37
72	2015	3	158.37
72	2015	4	158.37
72	2015	5	158.37
72	2015	6	158.37
72	2015	7	158.37
72	2015	8	158.37
72	2015	9	158.37
72	2015	10	158.37
72	2015	11	158.37
72	2015	12	158.37
73	2015	1	408.9
73	2015	2	408.9
73	2015	3	408.9
73	2015	4	408.9
73	2015	5	408.9
73	2015	6	408.9
73	2015	7	408.9
73	2015	8	408.9
73	2015	9	408.9
73	2015	10	408.9
73	2015	11	408.9
73	2015	12	408.9
74	2015	1	602.63
74	2015	2	602.63
74	2015	3	602.63
74	2015	4	602.63
74	2015	5	602.63
74	2015	6	602.63
74	2015	7	602.63
74	2015	8	602.63
74	2015	9	602.63
74	2015	10	602.63
74	2015	11	602.63
74	2015	12	602.63
75	2015	1	465.93
75	2015	2	465.93
75	2015	3	465.93
75	2015	4	465.93
75	2015	5	465.93
75	2015	6	465.93
75	2015	7	465.93
75	2015	8	465.93
75	2015	9	465.93
75	2015	10	465.93
75	2015	11	465.93
75	2015	12	465.93
76	2015	1	75.92
76	2015	2	75.92
76	2015	3	75.92
76	2015	4	75.92
76	2015	5	75.92
76	2015	6	75.92
76	2015	7	75.92
76	2015	8	75.92
76	2015	9	75.92
76	2015	10	75.92
76	2015	11	75.92
76	2015	12	75.92
77	2015	1	82.09
77	2015	2	82.09
77	2015	3	82.09
77	2015	4	82.09
77	2015	5	82.09
77	2015	6	82.09
77	2015	7	82.09
77	2015	8	82.09
77	2015	9	82.09
77	2015	10	82.09
77	2015	11	82.09
77	2015	12	82.09
80	2015	1	155.39
80	2015	2	155.39
80	2015	3	155.39
80	2015	4	155.39
80	2015	5	155.39
80	2015	6	155.39
80	2015	7	155.39
80	2015	8	155.39
80	2015	9	155.39
80	2015	10	155.39
80	2015	11	155.39
80	2015	12	155.39
81	2015	1	96.39
81	2015	2	96.39
81	2015	3	96.39
81	2015	4	96.39
81	2015	5	96.39
81	2015	6	96.39
81	2015	7	96.39
81	2015	8	96.39
81	2015	9	96.39
81	2015	10	96.39
81	2015	11	96.39
81	2015	12	96.39
82	2015	1	62.44
82	2015	2	62.44
82	2015	3	62.44
82	2015	4	62.44
82	2015	5	62.44
82	2015	6	62.44
82	2015	7	62.44
82	2015	8	62.44
82	2015	9	62.44
82	2015	10	62.44
82	2015	11	62.44
82	2015	12	62.44
83	2015	1	688.66
83	2015	2	688.66
83	2015	3	688.66
83	2015	4	688.66
83	2015	5	688.66
83	2015	6	688.66
83	2015	7	688.66
83	2015	8	688.66
83	2015	9	688.66
83	2015	10	688.66
83	2015	11	688.66
83	2015	12	688.66
84	2015	1	80.36
84	2015	2	80.36
84	2015	3	80.36
84	2015	4	80.36
84	2015	5	80.36
84	2015	6	80.36
84	2015	7	80.36
84	2015	8	80.36
84	2015	9	80.36
84	2015	10	80.36
84	2015	11	80.36
84	2015	12	80.36
85	2015	1	53.35
85	2015	2	53.35
85	2015	3	53.35
85	2015	4	53.35
85	2015	5	53.35
85	2015	6	53.35
85	2015	7	53.35
85	2015	8	53.35
85	2015	9	53.35
85	2015	10	53.35
85	2015	11	53.35
85	2015	12	53.35
86	2015	1	83.11
86	2015	2	83.11
86	2015	3	83.11
86	2015	4	83.11
86	2015	5	83.11
86	2015	6	83.11
86	2015	7	83.11
86	2015	8	83.11
86	2015	9	83.11
86	2015	10	83.11
86	2015	11	83.11
86	2015	12	83.11
90	2015	1	188.75
90	2015	2	188.75
90	2015	3	188.75
90	2015	4	188.75
90	2015	5	188.75
90	2015	6	188.75
90	2015	7	188.75
90	2015	8	188.75
90	2015	9	188.75
90	2015	10	188.75
90	2015	11	188.75
90	2015	12	188.75
91	2015	1	125.55
91	2015	2	125.55
91	2015	3	125.55
91	2015	4	125.55
91	2015	5	125.55
91	2015	6	125.55
91	2015	7	125.55
91	2015	8	125.55
91	2015	9	125.55
91	2015	10	125.55
91	2015	11	125.55
91	2015	12	125.55
92	2015	1	129.62
92	2015	2	129.62
92	2015	3	129.62
92	2015	4	129.62
92	2015	5	129.62
92	2015	6	129.62
92	2015	7	129.62
92	2015	8	129.62
92	2015	9	129.62
92	2015	10	129.62
92	2015	11	129.62
92	2015	12	129.62
93	2015	1	151.62
93	2015	2	151.62
93	2015	3	151.62
93	2015	4	151.62
93	2015	5	151.62
93	2015	6	151.62
93	2015	7	151.62
93	2015	8	151.62
93	2015	9	151.62
93	2015	10	151.62
93	2015	11	151.62
93	2015	12	151.62
94	2015	1	351.74
94	2015	2	351.74
94	2015	3	351.74
94	2015	4	351.74
94	2015	5	351.74
94	2015	6	351.74
94	2015	7	351.74
94	2015	8	351.74
94	2015	9	351.74
94	2015	10	351.74
94	2015	11	351.74
94	2015	12	351.74
95	2015	1	112.59
95	2015	2	112.59
95	2015	3	112.59
95	2015	4	112.59
95	2015	5	112.59
95	2015	6	112.59
95	2015	7	112.59
95	2015	8	112.59
95	2015	9	112.59
95	2015	10	112.59
95	2015	11	112.59
95	2015	12	112.59
96	2015	1	172.17
96	2015	2	172.17
96	2015	3	172.17
96	2015	4	172.17
96	2015	5	172.17
96	2015	6	172.17
96	2015	7	172.17
96	2015	8	172.17
96	2015	9	172.17
96	2015	10	172.17
96	2015	11	172.17
96	2015	12	172.17
10	2016	1	3600.85
10	2016	2	3600.85
10	2016	3	3600.85
10	2016	4	3600.85
10	2016	5	3600.85
10	2016	6	3600.85
10	2016	7	3600.85
10	2016	8	3600.85
10	2016	9	3600.85
10	2016	10	3600.85
10	2016	11	3600.85
10	2016	12	3600.85
11	2016	1	1258.74
11	2016	2	1258.74
11	2016	3	1258.74
11	2016	4	1258.74
11	2016	5	1258.74
11	2016	6	1258.74
11	2016	7	1258.74
11	2016	8	1258.74
11	2016	9	1258.74
11	2016	10	1258.74
11	2016	11	1258.74
11	2016	12	1258.74
12	2016	1	1896.48
12	2016	2	1896.48
12	2016	3	1896.48
12	2016	4	1896.48
12	2016	5	1896.48
12	2016	6	1896.48
12	2016	7	1896.48
12	2016	8	1896.48
12	2016	9	1896.48
12	2016	10	1896.48
12	2016	11	1896.48
12	2016	12	1896.48
13	2016	1	708.45
13	2016	2	708.45
13	2016	3	708.45
13	2016	4	708.45
13	2016	5	708.45
13	2016	6	708.45
13	2016	7	708.45
13	2016	8	708.45
13	2016	9	708.45
13	2016	10	708.45
13	2016	11	708.45
13	2016	12	708.45
14	2016	1	314.92
14	2016	2	314.92
14	2016	3	314.92
14	2016	4	314.92
14	2016	5	314.92
14	2016	6	314.92
14	2016	7	314.92
14	2016	8	314.92
14	2016	9	314.92
14	2016	10	314.92
14	2016	11	314.92
14	2016	12	314.92
15	2016	1	292.45
15	2016	2	292.45
15	2016	3	292.45
15	2016	4	292.45
15	2016	5	292.45
15	2016	6	292.45
15	2016	7	292.45
15	2016	8	292.45
15	2016	9	292.45
15	2016	10	292.45
15	2016	11	292.45
15	2016	12	292.45
16	2016	1	122.27
16	2016	2	122.27
16	2016	3	122.27
16	2016	4	122.27
16	2016	5	122.27
16	2016	6	122.27
16	2016	7	122.27
16	2016	8	122.27
16	2016	9	122.27
16	2016	10	122.27
16	2016	11	122.27
16	2016	12	122.27
17	2016	1	257.35
17	2016	2	257.35
17	2016	3	257.35
17	2016	4	257.35
17	2016	5	257.35
17	2016	6	257.35
17	2016	7	257.35
17	2016	8	257.35
17	2016	9	257.35
17	2016	10	257.35
17	2016	11	257.35
17	2016	12	257.35
18	2016	1	134.35
18	2016	2	134.35
18	2016	3	134.35
18	2016	4	134.35
18	2016	5	134.35
18	2016	6	134.35
18	2016	7	134.35
18	2016	8	134.35
18	2016	9	134.35
18	2016	10	134.35
18	2016	11	134.35
18	2016	12	134.35
19	2016	1	176.87
19	2016	2	176.87
19	2016	3	176.87
19	2016	4	176.87
19	2016	5	176.87
19	2016	6	176.87
19	2016	7	176.87
19	2016	8	176.87
19	2016	9	176.87
19	2016	10	176.87
19	2016	11	176.87
19	2016	12	176.87
20	2016	1	328.01
20	2016	2	328.01
20	2016	3	328.01
20	2016	4	328.01
20	2016	5	328.01
20	2016	6	328.01
20	2016	7	328.01
20	2016	8	328.01
20	2016	9	328.01
20	2016	10	328.01
20	2016	11	328.01
20	2016	12	328.01
21	2016	1	191.27
21	2016	2	191.27
21	2016	3	191.27
21	2016	4	191.27
21	2016	5	191.27
21	2016	6	191.27
21	2016	7	191.27
21	2016	8	191.27
21	2016	9	191.27
21	2016	10	191.27
21	2016	11	191.27
21	2016	12	191.27
22	2016	1	83.31
22	2016	2	83.31
22	2016	3	83.31
22	2016	4	83.31
22	2016	5	83.31
22	2016	6	83.31
22	2016	7	83.31
[truncated: 4,931 more rows]

## Sheet: Public health control measures
province	year	month	m1	m2	m3	m4	m5	m6
10	2020	1	0	0	0	0	0	0
10	2020	2	0	0	0	0	0	0
10	2020	3	1	1	0	1	0	0
10	2020	4	1	1	1	1	0	0
10	2020	5	1	1	1	1	1	1
10	2020	6	1	1	1	1	0	1
10	2020	7	0	0	0	1	0	0
10	2020	8	0	0	0	0	0	0
10	2020	9	0	0	0	0	0	0
10	2020	10	0	0	0	0	0	0
10	2020	11	0	0	0	0	0	0
10	2020	12	1	0	0	1	0	0
11	2020	1	0	0	0	0	0	0
11	2020	2	0	0	0	0	0	0
11	2020	3	1	1	0	1	0	0
11	2020	4	1	1	1	1	0	0
11	2020	5	1	1	1	1	1	1
11	2020	6	1	1	1	1	0	1
11	2020	7	0	0	0	1	0	0
11	2020	8	0	0	0	0	0	0
11	2020	9	0	0	0	0	0	0
11	2020	10	0	0	0	0	0	0
11	2020	11	0	0	0	0	0	0
11	2020	12	1	0	0	1	0	0
12	2020	1	0	0	0	0	0	0
12	2020	2	0	0	0	0	0	0
12	2020	3	1	1	0	1	0	0
12	2020	4	1	1	1	1	0	0
12	2020	5	1	1	1	1	1	1
12	2020	6	1	1	1	1	0	1
12	2020	7	0	0	0	1	0	0
12	2020	8	0	0	0	0	0	0
12	2020	9	0	0	0	0	0	0
12	2020	10	0	0	0	0	0	0
12	2020	11	0	0	0	0	0	0
12	2020	12	1	0	0	1	0	0
13	2020	1	0	0	0	0	0	0
13	2020	2	0	0	0	0	0	0
13	2020	3	1	1	0	1	0	0
13	2020	4	1	1	1	1	0	0
13	2020	5	1	1	1	1	1	1
13	2020	6	1	1	1	1	0	1
13	2020	7	0	0	0	1	0	0
13	2020	8	0	0	0	0	0	0
13	2020	9	0	0	0	0	0	0
13	2020	10	0	0	0	0	0	0
13	2020	11	0	0	0	0	0	0
13	2020	12	1	0	0	1	0	0
14	2020	1	0	0	0	0	0	0
14	2020	2	0	0	0	0	0	0
14	2020	3	1	1	0	1	0	0
14	2020	4	1	1	1	1	0	0
14	2020	5	1	1	1	1	1	1
14	2020	6	1	1	1	1	0	1
14	2020	7	0	0	0	1	0	0
14	2020	8	0	0	0	0	0	0
14	2020	9	0	0	0	0	0	0
14	2020	10	0	0	0	0	0	0
14	2020	11	0	0	0	0	0	0
14	2020	12	1	0	0	1	0	0
15	2020	1	0	0	0	0	0	0
15	2020	2	0	0	0	0	0	0
15	2020	3	1	1	0	1	0	0
15	2020	4	1	1	1	1	0	0
15	2020	5	1	1	1	1	1	1
15	2020	6	1	1	1	1	0	1
15	2020	7	0	0	0	1	0	0
15	2020	8	0	0	0	0	0	0
15	2020	9	0	0	0	0	0	0
15	2020	10	0	0	0	0	0	0
15	2020	11	0	0	0	0	0	0
15	2020	12	1	0	0	1	0	0
16	2020	1	0	0	0	0	0	0
16	2020	2	0	0	0	0	0	0
16	2020	3	1	1	0	1	0	0
16	2020	4	1	1	1	1	0	0
16	2020	5	1	1	1	1	1	1
16	2020	6	1	1	1	1	0	1
16	2020	7	0	0	0	1	0	0
16	2020	8	0	0	0	0	0	0
16	2020	9	0	0	0	0	0	0
16	2020	10	0	0	0	0	0	0
16	2020	11	0	0	0	0	0	0
16	2020	12	1	0	0	1	0	0
17	2020	1	0	0	0	0	0	0
17	2020	2	0	0	0	0	0	0
17	2020	3	1	1	0	1	0	0
17	2020	4	1	1	1	1	0	0
17	2020	5	1	1	1	1	1	1
17	2020	6	1	1	1	1	0	1
17	2020	7	0	0	0	1	0	0
17	2020	8	0	0	0	0	0	0
17	2020	9	0	0	0	0	0	0
17	2020	10	0	0	0	0	0	0
17	2020	11	0	0	0	0	0	0
17	2020	12	1	0	0	1	0	0
18	2020	1	0	0	0	0	0	0
18	2020	2	0	0	0	0	0	0
18	2020	3	1	1	0	1	0	0
18	2020	4	1	1	1	1	0	0
18	2020	5	1	1	1	1	1	1
18	2020	6	1	1	1	1	0	1
18	2020	7	0	0	0	1	0	0
18	2020	8	0	0	0	0	0	0
18	2020	9	0	0	0	0	0	0
18	2020	10	0	0	0	0	0	0
18	2020	11	0	0	0	0	0	0
18	2020	12	1	0	0	1	0	0
19	2020	1	0	0	0	0	0	0
19	2020	2	0	0	0	0	0	0
19	2020	3	1	1	0	1	0	0
19	2020	4	1	1	1	1	0	0
19	2020	5	1	1	1	1	1	1
19	2020	6	1	1	1	1	0	1
19	2020	7	0	0	0	1	0	0
19	2020	8	0	0	0	0	0	0
19	2020	9	0	0	0	0	0	0
19	2020	10	0	0	0	0	0	0
19	2020	11	0	0	0	0	0	0
19	2020	12	1	0	0	1	0	0
20	2020	1	0	0	0	0	0	0
20	2020	2	0	0	0	0	0	0
20	2020	3	1	1	0	1	0	0
20	2020	4	1	1	1	1	0	0
20	2020	5	1	1	1	1	1	1
20	2020	6	1	1	1	1	0	1
20	2020	7	0	0	0	1	0	0
20	2020	8	0	0	0	0	0	0
20	2020	9	0	0	0	0	0	0
20	2020	10	0	0	0	0	0	0
20	2020	11	0	0	0	0	0	0
20	2020	12	1	0	0	1	0	0
21	2020	1	0	0	0	0	0	0
21	2020	2	0	0	0	0	0	0
21	2020	3	1	1	0	1	0	0
21	2020	4	1	1	1	1	0	0
21	2020	5	1	1	1	1	1	1
21	2020	6	1	1	1	1	0	1
21	2020	7	0	0	0	1	0	0
21	2020	8	0	0	0	0	0	0
21	2020	9	0	0	0	0	0	0
21	2020	10	0	0	0	0	0	0
21	2020	11	0	0	0	0	0	0
21	2020	12	1	0	0	1	0	0
22	2020	1	0	0	0	0	0	0
22	2020	2	0	0	0	0	0	0
22	2020	3	1	1	0	1	0	0
22	2020	4	1	1	1	1	0	0
22	2020	5	1	1	1	1	1	1
22	2020	6	1	1	1	1	0	1
22	2020	7	0	0	0	1	0	0
22	2020	8	0	0	0	0	0	0
22	2020	9	0	0	0	0	0	0
22	2020	10	0	0	0	0	0	0
22	2020	11	0	0	0	0	0	0
22	2020	12	1	0	0	1	0	0
23	2020	1	0	0	0	0	0	0
23	2020	2	0	0	0	0	0	0
23	2020	3	1	1	0	1	0	0
23	2020	4	1	1	1	1	0	0
23	2020	5	1	1	1	1	1	1
23	2020	6	1	1	1	1	0	1
23	2020	7	0	0	0	1	0	0
23	2020	8	0	0	0	0	0	0
23	2020	9	0	0	0	0	0	0
23	2020	10	0	0	0	0	0	0
23	2020	11	0	0	0	0	0	0
23	2020	12	1	0	0	1	0	0
24	2020	1	0	0	0	0	0	0
24	2020	2	0	0	0	0	0	0
24	2020	3	1	1	0	1	0	0
24	2020	4	1	1	1	1	0	0
24	2020	5	1	1	1	1	1	1
24	2020	6	1	1	1	1	0	1
24	2020	7	0	0	0	1	0	0
24	2020	8	0	0	0	0	0	0
24	2020	9	0	0	0	0	0	0
24	2020	10	0	0	0	0	0	0
24	2020	11	0	0	0	0	0	0
24	2020	12	1	0	0	1	0	0
25	2020	1	0	0	0	0	0	0
25	2020	2	0	0	0	0	0	0
25	2020	3	1	1	0	1	0	0
25	2020	4	1	1	1	1	0	0
25	2020	5	1	1	1	1	1	1
25	2020	6	1	1	1	1	0	1
25	2020	7	0	0	0	1	0	0
25	2020	8	0	0	0	0	0	0
25	2020	9	0	0	0	0	0	0
25	2020	10	0	0	0	0	0	0
25	2020	11	0	0	0	0	0	0
25	2020	12	1	0	0	1	0	0
26	2020	1	0	0	0	0	0	0
26	2020	2	0	0	0	0	0	0
26	2020	3	1	1	0	1	0	0
26	2020	4	1	1	1	1	0	0
26	2020	5	1	1	1	1	1	1
26	2020	6	1	1	1	1	0	1
26	2020	7	0	0	0	1	0	0
26	2020	8	0	0	0	0	0	0
26	2020	9	0	0	0	0	0	0
26	2020	10	0	0	0	0	0	0
26	2020	11	0	0	0	0	0	0
26	2020	12	1	0	0	1	0	0
27	2020	1	0	0	0	0	0	0
27	2020	2	0	0	0	0	0	0
27	2020	3	1	1	0	1	0	0
27	2020	4	1	1	1	1	0	0
27	2020	5	1	1	1	1	1	1
27	2020	6	1	1	1	1	0	1
27	2020	7	0	0	0	1	0	0
27	2020	8	0	0	0	0	0	0
27	2020	9	0	0	0	0	0	0
27	2020	10	0	0	0	0	0	0
27	2020	11	0	0	0	0	0	0
27	2020	12	1	0	0	1	0	0
30	2020	1	0	0	0	0	0	0
30	2020	2	0	0	0	0	0	0
30	2020	3	1	1	0	1	0	0
30	2020	4	1	1	1	1	0	0
30	2020	5	1	1	1	1	1	1
30	2020	6	1	1	1	1	0	1
30	2020	7	0	0	0	1	0	0
30	2020	8	0	0	0	0	0	0
30	2020	9	0	0	0	0	0	0
30	2020	10	0	0	0	0	0	0
30	2020	11	0	0	0	0	0	0
30	2020	12	1	0	0	1	0	0
31	2020	1	0	0	0	0	0	0
31	2020	2	0	0	0	0	0	0
31	2020	3	1	1	0	1	0	0
31	2020	4	1	1	1	1	0	0
31	2020	5	1	1	1	1	1	1
31	2020	6	1	1	1	1	0	1
31	2020	7	0	0	0	1	0	0
31	2020	8	0	0	0	0	0	0
31	2020	9	0	0	0	0	0	0
31	2020	10	0	0	0	0	0	0
31	2020	11	0	0	0	0	0	0
31	2020	12	1	0	0	1	0	0
32	2020	1	0	0	0	0	0	0
32	2020	2	0	0	0	0	0	0
32	2020	3	1	1	0	1	0	0
32	2020	4	1	1	1	1	0	0
32	2020	5	1	1	1	1	1	1
32	2020	6	1	1	1	1	0	1
32	2020	7	0	0	0	1	0	0
32	2020	8	0	0	0	0	0	0
32	2020	9	0	0	0	0	0	0
32	2020	10	0	0	0	0	0	0
32	2020	11	0	0	0	0	0	0
32	2020	12	1	0	0	1	0	0
33	2020	1	0	0	0	0	0	0
33	2020	2	0	0	0	0	0	0
33	2020	3	1	1	0	1	0	0
33	2020	4	1	1	1	1	0	0
33	2020	5	1	1	1	1	1	1
33	2020	6	1	1	1	1	0	1
33	2020	7	0	0	0	1	0	0
33	2020	8	0	0	0	0	0	0
33	2020	9	0	0	0	0	0	0
33	2020	10	0	0	0	0	0	0
33	2020	11	0	0	0	0	0	0
33	2020	12	1	0	0	1	0	0
34	2020	1	0	0	0	0	0	0
34	2020	2	0	0	0	0	0	0
34	2020	3	1	1	0	1	0	0
34	2020	4	1	1	1	1	0	0
34	2020	5	1	1	1	1	1	1
34	2020	6	1	1	1	1	0	1
34	2020	7	0	0	0	1	0	0
34	2020	8	0	0	0	0	0	0
34	2020	9	0	0	0	0	0	0
34	2020	10	0	0	0	0	0	0
34	2020	11	0	0	0	0	0	0
34	2020	12	1	0	0	1	0	0
35	2020	1	0	0	0	0	0	0
35	2020	2	0	0	0	0	0	0
35	2020	3	1	1	0	1	0	0
35	2020	4	1	1	1	1	0	0
35	2020	5	1	1	1	1	1	1
35	2020	6	1	1	1	1	0	1
35	2020	7	0	0	0	1	0	0
35	2020	8	0	0	0	0	0	0
35	2020	9	0	0	0	0	0	0
35	2020	10	0	0	0	0	0	0
35	2020	11	0	0	0	0	0	0
35	2020	12	1	0	0	1	0	0
36	2020	1	0	0	0	0	0	0
36	2020	2	0	0	0	0	0	0
36	2020	3	1	1	0	1	0	0
36	2020	4	1	1	1	1	0	0
36	2020	5	1	1	1	1	1	1
36	2020	6	1	1	1	1	0	1
36	2020	7	0	0	0	1	0	0
36	2020	8	0	0	0	0	0	0
36	2020	9	0	0	0	0	0	0
36	2020	10	0	0	0	0	0	0
36	2020	11	0	0	0	0	0	0
36	2020	12	1	0	0	1	0	0
37	2020	1	0	0	0	0	0	0
37	2020	2	0	0	0	0	0	0
37	2020	3	1	1	0	1	0	0
37	2020	4	1	1	1	1	0	0
37	2020	5	1	1	1	1	1	1
37	2020	6	1	1	1	1	0	1
37	2020	7	0	0	0	1	0	0
37	2020	8	0	0	0	0	0	0
37	2020	9	0	0	0	0	0	0
37	2020	10	0	0	0	0	0	0
37	2020	11	0	0	0	0	0	0
37	2020	12	1	0	0	1	0	0
38	2020	1	0	0	0	0	0	0
38	2020	2	0	0	0	0	0	0
38	2020	3	1	1	0	1	0	0
38	2020	4	1	1	1	1	0	0
38	2020	5	1	1	1	1	1	1
38	2020	6	1	1	1	1	0	1
38	2020	7	0	0	0	1	0	0
38	2020	8	0	0	0	0	0	0
38	2020	9	0	0	0	0	0	0
38	2020	10	0	0	0	0	0	0
38	2020	11	0	0	0	0	0	0
38	2020	12	1	0	0	1	0	0
39	2020	1	0	0	0	0	0	0
39	2020	2	0	0	0	0	0	0
39	2020	3	1	1	0	1	0	0
39	2020	4	1	1	1	1	0	0
39	2020	5	1	1	1	1	1	1
39	2020	6	1	1	1	1	0	1
39	2020	7	0	0	0	1	0	0
39	2020	8	0	0	0	0	0	0
39	2020	9	0	0	0	0	0	0
39	2020	10	0	0	0	0	0	0
39	2020	11	0	0	0	0	0	0
39	2020	12	1	0	0	1	0	0
40	2020	1	0	0	0	0	0	0
40	2020	2	0	0	0	0	0	0
40	2020	3	1	1	0	1	0	0
40	2020	4	1	1	1	1	0	0
40	2020	5	1	1	1	1	1	1
40	2020	6	1	1	1	1	0	1
40	2020	7	0	0	0	1	0	0
40	2020	8	0	0	0	0	0	0
40	2020	9	0	0	0	0	0	0
40	2020	10	0	0	0	0	0	0
40	2020	11	0	0	0	0	0	0
40	2020	12	1	0	0	1	0	0
41	2020	1	0	0	0	0	0	0
41	2020	2	0	0	0	0	0	0
41	2020	3	1	1	0	1	0	0
41	2020	4	1	1	1	1	0	0
41	2020	5	1	1	1	1	1	1
41	2020	6	1	1	1	1	0	1
41	2020	7	0	0	0	1	0	0
41	2020	8	0	0	0	0	0	0
41	2020	9	0	0	0	0	0	0
41	2020	10	0	0	0	0	0	0
41	2020	11	0	0	0	0	0	0
41	2020	12	1	0	0	1	0	0
42	2020	1	0	0	0	0	0	0
42	2020	2	0	0	0	0	0	0
42	2020	3	1	1	0	1	0	0
42	2020	4	1	1	1	1	0	0
42	2020	5	1	1	1	1	1	1
42	2020	6	1	1	1	1	0	1
42	2020	7	0	0	0	1	0	0
42	2020	8	0	0	0	0	0	0
42	2020	9	0	0	0	0	0	0
42	2020	10	0	0	0	0	0	0
42	2020	11	0	0	0	0	0	0
42	2020	12	1	0	0	1	0	0
43	2020	1	0	0	0	0	0	0
43	2020	2	0	0	0	0	0	0
43	2020	3	1	1	0	1	0	0
43	2020	4	1	1	1	1	0	0
43	2020	5	1	1	1	1	1	1
43	2020	6	1	1	1	1	0	1
43	2020	7	0	0	0	1	0	0
43	2020	8	0	0	0	0	0	0
43	2020	9	0	0	0	0	0	0
43	2020	10	0	0	0	0	0	0
43	2020	11	0	0	0	0	0	0
43	2020	12	1	0	0	1	0	0
44	2020	1	0	0	0	0	0	0
44	2020	2	0	0	0	0	0	0
44	2020	3	1	1	0	1	0	0
44	2020	4	1	1	1	1	0	0
44	2020	5	1	1	1	1	1	1
44	2020	6	1	1	1	1	0	1
44	2020	7	0	0	0	1	0	0
44	2020	8	0	0	0	0	0	0
44	2020	9	0	0	0	0	0	0
44	2020	10	0	0	0	0	0	0
44	2020	11	0	0	0	0	0	0
44	2020	12	1	0	0	1	0	0
45	2020	1	0	0	0	0	0	0
45	2020	2	0	0	0	0	0	0
45	2020	3	1	1	0	1	0	0
45	2020	4	1	1	1	1	0	0
45	2020	5	1	1	1	1	1	1
45	2020	6	1	1	1	1	0	1
45	2020	7	0	0	0	1	0	0
45	2020	8	0	0	0	0	0	0
45	2020	9	0	0	0	0	0	0
45	2020	10	0	0	0	0	0	0
45	2020	11	0	0	0	0	0	0
45	2020	12	1	0	0	1	0	0
46	2020	1	0	0	0	0	0	0
46	2020	2	0	0	0	0	0	0
46	2020	3	1	1	0	1	0	0
46	2020	4	1	1	1	1	0	0
46	2020	5	1	1	1	1	1	1
46	2020	6	1	1	1	1	0	1
46	2020	7	0	0	0	1	0	0
46	2020	8	0	0	0	0	0	0
46	2020	9	0	0	0	0	0	0
46	2020	10	0	0	0	0	0	0
46	2020	11	0	0	0	0	0	0
46	2020	12	1	0	0	1	0	0
47	2020	1	0	0	0	0	0	0
47	2020	2	0	0	0	0	0	0
47	2020	3	1	1	0	1	0	0
47	2020	4	1	1	1	1	0	0
47	2020	5	1	1	1	1	1	1
47	2020	6	1	1	1	1	0	1
47	2020	7	0	0	0	1	0	0
47	2020	8	0	0	0	0	0	0
47	2020	9	0	0	0	0	0	0
47	2020	10	0	0	0	0	0	0
47	2020	11	0	0	0	0	0	0
47	2020	12	1	0	0	1	0	0
48	2020	1	0	0	0	0	0	0
48	2020	2	0	0	0	0	0	0
48	2020	3	1	1	0	1	0	0
48	2020	4	1	1	1	1	0	0
48	2020	5	1	1	1	1	1	1
48	2020	6	1	1	1	1	0	1
48	2020	7	0	0	0	1	0	0
48	2020	8	0	0	0	0	0	0
48	2020	9	0	0	0	0	0	0
48	2020	10	0	0	0	0	0	0
48	2020	11	0	0	0	0	0	0
48	2020	12	1	0	0	1	0	0
49	2020	1	0	0	0	0	0	0
49	2020	2	0	0	0	0	0	0
49	2020	3	1	1	0	1	0	0
49	2020	4	1	1	1	1	0	0
49	2020	5	1	1	1	1	1	1
49	2020	6	1	1	1	1	0	1
49	2020	7	0	0	0	1	0	0
49	2020	8	0	0	0	0	0	0
49	2020	9	0	0	0	0	0	0
49	2020	10	0	0	0	0	0	0
49	2020	11	0	0	0	0	0	0
49	2020	12	1	0	0	1	0	0
50	2020	1	0	0	0	0	0	0
50	2020	2	0	0	0	0	0	0
50	2020	3	1	1	0	1	0	0
50	2020	4	1	1	1	1	0	0
50	2020	5	1	1	1	1	1	1
50	2020	6	1	1	1	1	0	1
50	2020	7	0	0	0	1	0	0
50	2020	8	0	0	0	0	0	0
50	2020	9	0	0	0	0	0	0
50	2020	10	0	0	0	0	0	0
50	2020	11	0	0	0	0	0	0
50	2020	12	1	0	0	1	0	0
51	2020	1	0	0	0	0	0	0
51	2020	2	0	0	0	0	0	0
51	2020	3	1	1	0	1	0	0
51	2020	4	1	1	1	1	0	0
51	2020	5	1	1	1	1	1	1
51	2020	6	1	1	1	1	0	1
51	2020	7	0	0	0	1	0	0
51	2020	8	0	0	0	0	0	0
51	2020	9	0	0	0	0	0	0
51	2020	10	0	0	0	0	0	0
51	2020	11	0	0	0	0	0	0
51	2020	12	1	0	0	1	0	0
52	2020	1	0	0	0	0	0	0
52	2020	2	0	0	0	0	0	0
52	2020	3	1	1	0	1	0	0
52	2020	4	1	1	1	1	0	0
52	2020	5	1	1	1	1	1	1
52	2020	6	1	1	1	1	0	1
52	2020	7	0	0	0	1	0	0
52	2020	8	0	0	0	0	0	0
52	2020	9	0	0	0	0	0	0
52	2020	10	0	0	0	0	0	0
52	2020	11	0	0	0	0	0	0
52	2020	12	1	0	0	1	0	0
53	2020	1	0	0	0	0	0	0
53	2020	2	0	0	0	0	0	0
53	2020	3	1	1	0	1	0	0
53	2020	4	1	1	1	1	0	0
53	2020	5	1	1	1	1	1	1
53	2020	6	1	1	1	1	0	1
53	2020	7	0	0	0	1	0	0
53	2020	8	0	0	0	0	0	0
53	2020	9	0	0	0	0	0	0
53	2020	10	0	0	0	0	0	0
53	2020	11	0	0	0	0	0	0
53	2020	12	1	0	0	1	0	0
54	2020	1	0	0	0	0	0	0
54	2020	2	0	0	0	0	0	0
54	2020	3	1	1	0	1	0	0
54	2020	4	1	1	1	1	0	0
54	2020	5	1	1	1	1	1	1
54	2020	6	1	1	1	1	0	1
54	2020	7	0	0	0	1	0	0
54	2020	8	0	0	0	0	0	0
54	2020	9	0	0	0	0	0	0
54	2020	10	0	0	0	0	0	0
54	2020	11	0	0	0	0	0	0
54	2020	12	1	0	0	1	0	0
55	2020	1	0	0	0	0	0	0
55	2020	2	0	0	0	0	0	0
55	2020	3	1	1	0	1	0	0
55	2020	4	1	1	1	1	0	0
55	2020	5	1	1	1	1	1	1
55	2020	6	1	1	1	1	0	1
55	2020	7	0	0	0	1	0	0
55	2020	8	0	0	0	0	0	0
55	2020	9	0	0	0	0	0	0
55	2020	10	0	0	0	0	0	0
55	2020	11	0	0	0	0	0	0
55	2020	12	1	0	0	1	0	0
56	2020	1	0	0	0	0	0	0
56	2020	2	0	0	0	0	0	0
56	2020	3	1	1	0	1	0	0
56	2020	4	1	1	1	1	0	0
56	2020	5	1	1	1	1	1	1
56	2020	6	1	1	1	1	0	1
56	2020	7	0	0	0	1	0	0
56	2020	8	0	0	0	0	0	0
56	2020	9	0	0	0	0	0	0
56	2020	10	0	0	0	0	0	0
56	2020	11	0	0	0	0	0	0
56	2020	12	1	0	0	1	0	0
57	2020	1	0	0	0	0	0	0
57	2020	2	0	0	0	0	0	0
57	2020	3	1	1	0	1	0	0
57	2020	4	1	1	1	1	0	0
57	2020	5	1	1	1	1	1	1
57	2020	6	1	1	1	1	0	1
57	2020	7	0	0	0	1	0	0
57	2020	8	0	0	0	0	0	0
57	2020	9	0	0	0	0	0	0
57	2020	10	0	0	0	0	0	0
57	2020	11	0	0	0	0	0	0
57	2020	12	1	0	0	1	0	0
58	2020	1	0	0	0	0	0	0
58	2020	2	0	0	0	0	0	0
58	2020	3	1	1	0	1	0	0
58	2020	4	1	1	1	1	0	0
58	2020	5	1	1	1	1	1	1
58	2020	6	1	1	1	1	0	1
58	2020	7	0	0	0	1	0	0
58	2020	8	0	0	0	0	0	0
58	2020	9	0	0	0	0	0	0
58	2020	10	0	0	0	0	0	0
58	2020	11	0	0	0	0	0	0
58	2020	12	1	0	0	1	0	0
60	2020	1	0	0	0	0	0	0
60	2020	2	0	0	0	0	0	0
60	2020	3	1	1	0	1	0	0
60	2020	4	1	1	1	1	0	0
60	2020	5	1	1	1	1	1	1
60	2020	6	1	1	1	1	0	1
60	2020	7	0	0	0	1	0	0
60	2020	8	0	0	0	0	0	0
60	2020	9	0	0	0	0	0	0
60	2020	10	0	0	0	0	0	0
60	2020	11	0	0	0	0	0	0
60	2020	12	1	0	0	1	0	0
61	2020	1	0	0	0	0	0	0
61	2020	2	0	0	0	0	0	0
61	2020	3	1	1	0	1	0	0
61	2020	4	1	1	1	1	0	0
61	2020	5	1	1	1	1	1	1
61	2020	6	1	1	1	1	0	1
61	2020	7	0	0	0	1	0	0
61	2020	8	0	0	0	0	0	0
61	2020	9	0	0	0	0	0	0
61	2020	10	0	0	0	0	0	0
61	2020	11	0	0	0	0	0	0
61	2020	12	1	0	0	1	0	0
62	2020	1	0	0	0	0	0	0
62	2020	2	0	0	0	0	0	0
62	2020	3	1	1	0	1	0	0
62	2020	4	1	1	1	1	0	0
62	2020	5	1	1	1	1	1	1
62	2020	6	1	1	1	1	0	1
62	2020	7	0	0	0	1	0	0
62	2020	8	0	0	0	0	0	0
62	2020	9	0	0	0	0	0	0
62	2020	10	0	0	0	0	0	0
62	2020	11	0	0	0	0	0	0
62	2020	12	1	0	0	1	0	0
63	2020	1	0	0	0	0	0	0
63	2020	2	0	0	0	0	0	0
63	2020	3	1	1	0	1	0	0
63	2020	4	1	1	1	1	0	0
63	2020	5	1	1	1	1	1	1
63	2020	6	1	1	1	1	0	1
63	2020	7	0	0	0	1	0	0
63	2020	8	0	0	0	0	0	0
63	2020	9	0	0	0	0	0	0
63	2020	10	0	0	0	0	0	0
63	2020	11	0	0	0	0	0	0
63	2020	12	1	0	0	1	0	0
64	2020	1	0	0	0	0	0	0
64	2020	2	0	0	0	0	0	0
64	2020	3	1	1	0	1	0	0
64	2020	4	1	1	1	1	0	0
64	2020	5	1	1	1	1	1	1
64	2020	6	1	1	1	1	0	1
64	2020	7	0	0	0	1	0	0
64	2020	8	0	0	0	0	0	0
64	2020	9	0	0	0	0	0	0
64	2020	10	0	0	0	0	0	0
64	2020	11	0	0	0	0	0	0
64	2020	12	1	0	0	1	0	0
65	2020	1	0	0	0	0	0	0
65	2020	2	0	0	0	0	0	0
65	2020	3	1	1	0	1	0	0
65	2020	4	1	1	1	1	0	0
65	2020	5	1	1	1	1	1	1
65	2020	6	1	1	1	1	0	1
65	2020	7	0	0	0	1	0	0
65	2020	8	0	0	0	0	0	0
65	2020	9	0	0	0	0	0	0
65	2020	10	0	0	0	0	0	0
65	2020	11	0	0	0	0	0	0
65	2020	12	1	0	0	1	0	0
66	2020	1	0	0	0	0	0	0
66	2020	2	0	0	0	0	0	0
66	2020	3	1	1	0	1	0	0
66	2020	4	1	1	1	1	0	0
66	2020	5	1	1	1	1	1	1
66	2020	6	1	1	1	1	0	1
66	2020	7	0	0	0	1	0	0
66	2020	8	0	0	0	0	0	0
66	2020	9	0	0	0	0	0	0
66	2020	10	0	0	0	0	0	0
66	2020	11	0	0	0	0	0	0
66	2020	12	1	0	0	1	0	0
67	2020	1	0	0	0	0	0	0
67	2020	2	0	0	0	0	0	0
67	2020	3	1	1	0	1	0	0
67	2020	4	1	1	1	1	0	0
67	2020	5	1	1	1	1	1	1
67	2020	6	1	1	1	1	0	1
67	2020	7	0	0	0	1	0	0
67	2020	8	0	0	0	0	0	0
67	2020	9	0	0	0	0	0	0
67	2020	10	0	0	0	0	0	0
67	2020	11	0	0	0	0	0	0
67	2020	12	1	0	0	1	0	0
70	2020	1	0	0	0	0	0	0
70	2020	2	0	0	0	0	0	0
70	2020	3	1	1	0	1	0	0
70	2020	4	1	1	1	1	0	0
70	2020	5	1	1	1	1	1	1
70	2020	6	1	1	1	1	0	1
70	2020	7	0	0	0	1	0	0
70	2020	8	0	0	0	0	0	0
70	2020	9	0	0	0	0	0	0
70	2020	10	0	0	0	0	0	0
70	2020	11	0	0	0	0	0	0
70	2020	12	1	0	0	1	0	0
71	2020	1	0	0	0	0	0	0
71	2020	2	0	0	0	0	0	0
71	2020	3	1	1	0	1	0	0
71	2020	4	1	1	1	1	0	0
71	2020	5	1	1	1	1	1	1
71	2020	6	1	1	1	1	0	1
71	2020	7	0	0	0	1	0	0
71	2020	8	0	0	0	0	0	0
71	2020	9	0	0	0	0	0	0
71	2020	10	0	0	0	0	0	0
71	2020	11	0	0	0	0	0	0
71	2020	12	1	0	0	1	0	0
72	2020	1	0	0	0	0	0	0
72	2020	2	0	0	0	0	0	0
72	2020	3	1	1	0	1	0	0
72	2020	4	1	1	1	1	0	0
72	2020	5	1	1	1	1	1	1
72	2020	6	1	1	1	1	0	1
72	2020	7	0	0	0	1	0	0
72	2020	8	0	0	0	0	0	0
72	2020	9	0	0	0	0	0	0
72	2020	10	0	0	0	0	0	0
72	2020	11	0	0	0	0	0	0
72	2020	12	1	0	0	1	0	0
73	2020	1	0	0	0	0	0	0
73	2020	2	0	0	0	0	0	0
73	2020	3	1	1	0	1	0	0
73	2020	4	1	1	1	1	0	0
73	2020	5	1	1	1	1	1	1
73	2020	6	1	1	1	1	0	1
73	2020	7	0	0	0	1	0	0
73	2020	8	0	0	0	0	0	0
73	2020	9	0	0	0	0	0	0
73	2020	10	0	0	0	0	0	0
73	2020	11	0	0	0	0	0	0
73	2020	12	1	0	0	1	0	0
74	2020	1	0	0	0	0	0	0
74	2020	2	0	0	0	0	0	0
74	2020	3	1	1	0	1	0	0
74	2020	4	1	1	1	1	0	0
74	2020	5	1	1	1	1	1	1
74	2020	6	1	1	1	1	0	1
74	2020	7	0	0	0	1	0	0
74	2020	8	0	0	0	0	0	0
74	2020	9	0	0	0	0	0	0
74	2020	10	0	0	0	0	0	0
74	2020	11	0	0	0	0	0	0
74	2020	12	1	0	0	1	0	0
75	2020	1	0	0	0	0	0	0
75	2020	2	0	0	0	0	0	0
75	2020	3	1	1	0	1	0	0
75	2020	4	1	1	1	1	0	0
75	2020	5	1	1	1	1	1	1
75	2020	6	1	1	1	1	0	1
75	2020	7	0	0	0	1	0	0
75	2020	8	0	0	0	0	0	0
75	2020	9	0	0	0	0	0	0
75	2020	10	0	0	0	0	0	0
75	2020	11	0	0	0	0	0	0
75	2020	12	1	0	0	1	0	0
76	2020	1	0	0	0	0	0	0
76	2020	2	0	0	0	0	0	0
76	2020	3	1	1	0	1	0	0
76	2020	4	1	1	1	1	0	0
76	2020	5	1	1	1	1	1	1
76	2020	6	1	1	1	1	0	1
76	2020	7	0	0	0	1	0	0
76	2020	8	0	0	0	0	0	0
76	2020	9	0	0	0	0	0	0
76	2020	10	0	0	0	0	0	0
76	2020	11	0	0	0	0	0	0
76	2020	12	1	0	0	1	0	0
77	2020	1	0	0	0	0	0	0
77	2020	2	0	0	0	0	0	0
77	2020	3	1	1	0	1	0	0
77	2020	4	1	1	1	1	0	0
77	2020	5	1	1	1	1	1	1
77	2020	6	1	1	1	1	0	1
77	2020	7	0	0	0	1	0	0
77	2020	8	0	0	0	0	0	0
77	2020	9	0	0	0	0	0	0
77	2020	10	0	0	0	0	0	0
77	2020	11	0	0	0	0	0	0
77	2020	12	1	0	0	1	0	0
80	2020	1	0	0	0	0	0	0
80	2020	2	0	0	0	0	0	0
80	2020	3	1	1	0	1	0	0
80	2020	4	1	1	1	1	0	0
80	2020	5	1	1	1	1	1	1
80	2020	6	1	1	1	1	0	1
80	2020	7	0	0	0	1	0	0
80	2020	8	0	0	0	0	0	0
80	2020	9	0	0	0	0	0	0
80	2020	10	0	0	0	0	0	0
80	2020	11	0	0	0	0	0	0
80	2020	12	1	0	0	1	0	0
81	2020	1	0	0	0	0	0	0
81	2020	2	0	0	0	0	0	0
81	2020	3	1	1	0	1	0	0
81	2020	4	1	1	1	1	0	0
81	2020	5	1	1	1	1	1	1
81	2020	6	1	1	1	1	0	1
81	2020	7	0	0	0	1	0	0
81	2020	8	0	0	0	0	0	0
81	2020	9	0	0	0	0	0	0
81	2020	10	0	0	0	0	0	0
81	2020	11	0	0	0	0	0	0
81	2020	12	1	0	0	1	0	0
82	2020	1	0	0	0	0	0	0
82	2020	2	0	0	0	0	0	0
82	2020	3	1	1	0	1	0	0
82	2020	4	1	1	1	1	0	0
82	2020	5	1	1	1	1	1	1
82	2020	6	1	1	1	1	0	1
82	2020	7	0	0	0	1	0	0
82	2020	8	0	0	0	0	0	0
82	2020	9	0	0	0	0	0	0
82	2020	10	0	0	0	0	0	0
82	2020	11	0	0	0	0	0	0
82	2020	12	1	0	0	1	0	0
83	2020	1	0	0	0	0	0	0
83	2020	2	0	0	0	0	0	0
83	2020	3	1	1	0	1	0	0
83	2020	4	1	1	1	1	0	0
83	2020	5	1	1	1	1	1	1
83	2020	6	1	1	1	1	0	1
83	2020	7	0	0	0	1	0	0
83	2020	8	0	0	0	0	0	0
83	2020	9	0	0	0	0	0	0
83	2020	10	0	0	0	0	0	0
83	2020	11	0	0	0	0	0	0
83	2020	12	1	0	0	1	0	0
84	2020	1	0	0	0	0	0	0
84	2020	2	0	0	0	0	0	0
84	2020	3	1	1	0	1	0	0
84	2020	4	1	1	1	1	0	0
84	2020	5	1	1	1	1	1	1
84	2020	6	1	1	1	1	0	1
84	2020	7	0	0	0	1	0	0
84	2020	8	0	0	0	0	0	0
84	2020	9	0	0	0	0	0	0
84	2020	10	0	0	0	0	0	0
84	2020	11	0	0	0	0	0	0
84	2020	12	1	0	0	1	0	0
85	2020	1	0	0	0	0	0	0
85	2020	2	0	0	0	0	0	0
85	2020	3	1	1	0	1	0	0
85	2020	4	1	1	1	1	0	0
85	2020	5	1	1	1	1	1	1
85	2020	6	1	1	1	1	0	1
85	2020	7	0	0	0	1	0	0
85	2020	8	0	0	0	0	0	0
85	2020	9	0	0	0	0	0	0
85	2020	10	0	0	0	0	0	0
85	2020	11	0	0	0	0	0	0
85	2020	12	1	0	0	1	0	0
86	2020	1	0	0	0	0	0	0
86	2020	2	0	0	0	0	0	0
86	2020	3	1	1	0	1	0	0
86	2020	4	1	1	1	1	0	0
86	2020	5	1	1	1	1	1	1
86	2020	6	1	1	1	1	0	1
86	2020	7	0	0	0	1	0	0
86	2020	8	0	0	0	0	0	0
86	2020	9	0	0	0	0	0	0
86	2020	10	0	0	0	0	0	0
86	2020	11	0	0	0	0	0	0
86	2020	12	1	0	0	1	0	0
90	2020	1	0	0	0	0	0	0
90	2020	2	0	0	0	0	0	0
90	2020	3	1	1	0	1	0	0
90	2020	4	1	1	1	1	0	0
90	2020	5	1	1	1	1	1	1
90	2020	6	1	1	1	1	0	1
90	2020	7	0	0	0	1	0	0
90	2020	8	0	0	0	0	0	0
90	2020	9	0	0	0	0	0	0
90	2020	10	0	0	0	0	0	0
90	2020	11	0	0	0	0	0	0
90	2020	12	1	0	0	1	0	0
91	2020	1	0	0	0	0	0	0
91	2020	2	0	0	0	0	0	0
91	2020	3	1	1	0	1	0	0
91	2020	4	1	1	1	1	0	0
91	2020	5	1	1	1	1	1	1
91	2020	6	1	1	1	1	0	1
91	2020	7	0	0	0	1	0	0
91	2020	8	0	0	0	0	0	0
91	2020	9	0	0	0	0	0	0
91	2020	10	0	0	0	0	0	0
91	2020	11	0	0	0	0	0	0
91	2020	12	1	0	0	1	0	0
92	2020	1	0	0	0	0	0	0
92	2020	2	0	0	0	0	0	0
92	2020	3	1	1	0	1	0	0
92	2020	4	1	1	1	1	0	0
92	2020	5	1	1	1	1	1	1
92	2020	6	1	1	1	1	0	1
92	2020	7	0	0	0	1	0	0
92	2020	8	0	0	0	0	0	0
92	2020	9	0	0	0	0	0	0
92	2020	10	0	0	0	0	0	0
92	2020	11	0	0	0	0	0	0
92	2020	12	1	0	0	1	0	0
93	2020	1	0	0	0	0	0	0
93	2020	2	0	0	0	0	0	0
93	2020	3	1	1	0	1	0	0
93	2020	4	1	1	1	1	0	0
93	2020	5	1	1	1	1	1	1
93	2020	6	1	1	1	1	0	1
93	2020	7	0	0	0	1	0	0
93	2020	8	0	0	0	0	0	0
93	2020	9	0	0	0	0	0	0
93	2020	10	0	0	0	0	0	0
93	2020	11	0	0	0	0	0	0
93	2020	12	1	0	0	1	0	0
94	2020	1	0	0	0	0	0	0
94	2020	2	0	0	0	0	0	0
94	2020	3	1	1	0	1	0	0
94	2020	4	1	1	1	1	0	0
94	2020	5	1	1	1	1	1	1
94	2020	6	1	1	1	1	0	1
94	2020	7	0	0	0	1	0	0
94	2020	8	0	0	0	0	0	0
94	2020	9	0	0	0	0	0	0
94	2020	10	0	0	0	0	0	0
94	2020	11	0	0	0	0	0	0
94	2020	12	1	0	0	1	0	0
95	2020	1	0	0	0	0	0	0
95	2020	2	0	0	0	0	0	0
95	2020	3	1	1	0	1	0	0
95	2020	4	1	1	1	1	0	0
95	2020	5	1	1	1	1	1	1
95	2020	6	1	1	1	1	0	1
95	2020	7	0	0	0	1	0	0
95	2020	8	0	0	0	0	0	0
95	2020	9	0	0	0	0	0	0
95	2020	10	0	0	0	0	0	0
95	2020	11	0	0	0	0	0	0
95	2020	12	1	0	0	1	0	0
96	2020	1	0	0	0	0	0	0
96	2020	2	0	0	0	0	0	0
96	2020	3	1	1	0	1	0	0
96	2020	4	1	1	1	1	0	0
96	2020	5	1	1	1	1	1	1
96	2020	6	1	1	1	1	0	1
96	2020	7	0	0	0	1	0	0
96	2020	8	0	0	0	0	0	0
96	2020	9	0	0	0	0	0	0
96	2020	10	0	0	0	0	0	0
96	2020	11	0	0	0	0	0	0
96	2020	12	1	0	0	1	0	0
10	2021	1	1	0	0	1	1	1
10	2021	2	1	0	0	1	1	1
10	2021	3	1	0	0	1	1	1
10	2021	4	1	0	0	1	1	1
10	2021	5	1	0	0	1	1	1
10	2021	6	1	0	0	1	1	1
11	2021	1	1	0	0	1	1	1
11	2021	2	1	0	0	1	1	1
11	2021	3	1	0	0	1	1	1
11	2021	4	1	0	0	1	1	1
11	2021	5	1	0	0	1	1	1
11	2021	6	1	0	0	1	1	1
12	2021	1	1	0	0	1	1	1
12	2021	2	1	0	0	1	1	1
12	2021	3	1	0	0	1	1	1
12	2021	4	1	0	0	1	1	1
12	2021	5	1	0	0	1	1	1
12	2021	6	1	0	0	1	1	1
13	2021	1	1	0	0	1	1	1
13	2021	2	1	0	0	1	1	1
13	2021	3	1	0	0	1	1	1
13	2021	4	1	0	0	1	1	1
13	2021	5	1	0	0	1	1	1
13	2021	6	1	0	0	1	1	1
14	2021	1	1	0	0	1	1	1
14	2021	2	1	0	0	1	1	1
14	2021	3	1	0	0	1	1	1
14	2021	4	1	0	0	1	1	1
14	2021	5	1	0	0	1	1	1
14	2021	6	1	0	0	1	1	1
15	2021	1	1	0	0	1	1	1
15	2021	2	1	0	0	1	1	1
15	2021	3	1	0	0	1	1	1
15	2021	4	1	0	0	1	1	1
15	2021	5	1	0	0	1	1	1
15	2021	6	1	0	0	1	1	1
16	2021	1	1	0	0	1	1	1
16	2021	2	1	0	0	1	1	1
16	2021	3	1	0	0	1	1	1
16	2021	4	1	0	0	1	1	1
16	2021	5	1	0	0	1	1	1
16	2021	6	1	0	0	1	1	1
17	2021	1	1	0	0	1	1	1
17	2021	2	1	0	0	1	1	1
17	2021	3	1	0	0	1	1	1
17	2021	4	1	0	0	1	1	1
17	2021	5	1	0	0	1	1	1
17	2021	6	1	0	0	1	1	1
18	2021	1	1	0	0	1	1	1
18	2021	2	1	0	0	1	1	1
18	2021	3	1	0	0	1	1	1
18	2021	4	1	0	0	1	1	1
18	2021	5	1	0	0	1	1	1
18	2021	6	1	0	0	1	1	1
19	2021	1	1	0	0	1	1	1
19	2021	2	1	0	0	1	1	1
19	2021	3	1	0	0	1	1	1
19	2021	4	1	0	0	1	1	1
19	2021	5	1	0	0	1	1	1
19	2021	6	1	0	0	1	1	1
20	2021	1	1	0	0	1	1	1
20	2021	2	1	0	0	1	1	1
20	2021	3	1	0	0	1	1	1
20	2021	4	1	0	0	1	1	1
20	2021	5	1	0	0	1	1	1
20	2021	6	1	0	0	1	1	1
21	2021	1	1	0	0	1	1	1
21	2021	2	1	0	0	1	1	1
21	2021	3	1	0	0	1	1	1
21	2021	4	1	0	0	1	1	1
21	2021	5	1	0	0	1	1	1
21	2021	6	1	0	0	1	1	1
22	2021	1	1	0	0	1	1	1
22	2021	2	1	0	0	1	1	1
22	2021	3	1	0	0	1	1	1
22	2021	4	1	0	0	1	1	1
22	2021	5	1	0	0	1	1	1
22	2021	6	1	0	0	1	1	1
23	2021	1	1	0	0	1	1	1
23	2021	2	1	0	0	1	1	1
23	2021	3	1	0	0	1	1	1
23	2021	4	1	0	0	1	1	1
23	2021	5	1	0	0	1	1	1
23	2021	6	1	0	0	1	1	1
24	2021	1	1	0	0	1	1	1
24	2021	2	1	0	0	1	1	1
24	2021	3	1	0	0	1	1	1
24	2021	4	1	0	0	1	1	1
24	2021	5	1	0	0	1	1	1
24	2021	6	1	0	0	1	1	1
25	2021	1	1	0	0	1	1	1
25	2021	2	1	0	0	1	1	1
25	2021	3	1	0	0	1	1	1
25	2021	4	1	0	0	1	1	1
25	2021	5	1	0	0	1	1	1
25	2021	6	1	0	0	1	1	1
26	2021	1	1	0	0	1	1	1
26	2021	2	1	0	0	1	1	1
26	2021	3	1	0	0	1	1	1
26	2021	4	1	0	0	1	1	1
26	2021	5	1	0	0	1	1	1
26	2021	6	1	0	0	1	1	1
27	2021	1	1	0	0	1	1	1
27	2021	2	1	0	0	1	1	1
27	2021	3	1	0	0	1	1	1
27	2021	4	1	0	0	1	1	1
27	2021	5	1	0	0	1	1	1
27	2021	6	1	0	0	1	1	1
30	2021	1	1	0	0	1	1	1
30	2021	2	1	0	0	1	1	1
30	2021	3	1	0	0	1	1	1
30	2021	4	1	0	0	1	1	1
30	2021	5	1	0	0	1	1	1
30	2021	6	1	0	0	1	1	1
31	2021	1	1	0	0	1	1	1
31	2021	2	1	0	0	1	1	1
31	2021	3	1	0	0	1	1	1
31	2021	4	1	0	0	1	1	1
31	2021	5	1	0	0	1	1	1
31	2021	6	1	0	0	1	1	1
32	2021	1	1	0	0	1	1	1
32	2021	2	1	0	0	1	1	1
32	2021	3	1	0	0	1	1	1
32	2021	4	1	0	0	1	1	1
32	2021	5	1	0	0	1	1	1
32	2021	6	1	0	0	1	1	1
33	2021	1	1	0	0	1	1	1
33	2021	2	1	0	0	1	1	1
33	2021	3	1	0	0	1	1	1
33	2021	4	1	0	0	1	1	1
33	2021	5	1	0	0	1	1	1
33	2021	6	1	0	0	1	1	1
34	2021	1	1	0	0	1	1	1
34	2021	2	1	0	0	1	1	1
34	2021	3	1	0	0	1	1	1
34	2021	4	1	0	0	1	1	1
34	2021	5	1	0	0	1	1	1
34	2021	6	1	0	0	1	1	1
35	2021	1	1	0	0	1	1	1
35	2021	2	1	0	0	1	1	1
35	2021	3	1	0	0	1	1	1
35	2021	4	1	0	0	1	1	1
35	2021	5	1	0	0	1	1	1
35	2021	6	1	0	0	1	1	1
36	2021	1	1	0	0	1	1	1
36	2021	2	1	0	0	1	1	1
36	2021	3	1	0	0	1	1	1
36	2021	4	1	0	0	1	1	1
36	2021	5	1	0	0	1	1	1
36	2021	6	1	0	0	1	1	1
37	2021	1	1	0	0	1	1	1
37	2021	2	1	0	0	1	1	1
37	2021	3	1	0	0	1	1	1
37	2021	4	1	0	0	1	1	1
37	2021	5	1	0	0	1	1	1
37	2021	6	1	0	0	1	1	1
38	2021	1	1	0	0	1	1	1
38	2021	2	1	0	0	1	1	1
38	2021	3	1	0	0	1	1	1
38	2021	4	1	0	0	1	1	1
38	2021	5	1	0	0	1	1	1
38	2021	6	1	0	0	1	1	1
39	2021	1	1	0	0	1	1	1
39	2021	2	1	0	0	1	1	1
39	2021	3	1	0	0	1	1	1
39	2021	4	1	0	0	1	1	1
39	2021	5	1	0	0	1	1	1
39	2021	6	1	0	0	1	1	1
40	2021	1	1	0	0	1	1	1
40	2021	2	1	0	0	1	1	1
40	2021	3	1	0	0	1	1	1
40	2021	4	1	0	0	1	1	1
40	2021	5	1	0	0	1	1	1
40	2021	6	1	0	0	1	1	1
41	2021	1	1	0	0	1	1	1
41	2021	2	1	0	0	1	1	1
41	2021	3	1	0	0	1	1	1
41	2021	4	1	0	0	1	1	1
41	2021	5	1	0	0	1	1	1
41	2021	6	1	0	0	1	1	1
42	2021	1	1	0	0	1	1	1
42	2021	2	1	0	0	1	1	1
42	2021	3	1	0	0	1	1	1
42	2021	4	1	0	0	1	1	1
42	2021	5	1	0	0	1	1	1
42	2021	6	1	0	0	1	1	1
43	2021	1	1	0	0	1	1	1
43	2021	2	1	0	0	1	1	1
43	2021	3	1	0	0	1	1	1
43	2021	4	1	0	0	1	1	1
43	2021	5	1	0	0	1	1	1
43	2021	6	1	0	0	1	1	1
44	2021	1	1	0	0	1	1	1
44	2021	2	1	0	0	1	1	1
44	2021	3	1	0	0	1	1	1
44	2021	4	1	0	0	1	1	1
44	2021	5	1	0	0	1	1	1
44	2021	6	1	0	0	1	1	1
45	2021	1	1	0	0	1	1	1
45	2021	2	1	0	0	1	1	1
45	2021	3	1	0	0	1	1	1
45	2021	4	1	0	0	1	1	1
45	2021	5	1	0	0	1	1	1
45	2021	6	1	0	0	1	1	1
46	2021	1	1	0	0	1	1	1
46	2021	2	1	0	0	1	1	1
46	2021	3	1	0	0	1	1	1
46	2021	4	1	0	0	1	1	1
46	2021	5	1	0	0	1	1	1
46	2021	6	1	0	0	1	1	1
47	2021	1	1	0	0	1	1	1
47	2021	2	1	0	0	1	1	1
47	2021	3	1	0	0	1	1	1
47	2021	4	1	0	0	1	1	1
47	2021	5	1	0	0	1	1	1
47	2021	6	1	0	0	1	1	1
48	2021	1	1	0	0	1	1	1
48	2021	2	1	0	0	1	1	1
48	2021	3	1	0	0	1	1	1
48	2021	4	1	0	0	1	1	1
48	2021	5	1	0	0	1	1	1
48	2021	6	1	0	0	1	1	1
49	2021	1	1	0	0	1	1	1
49	2021	2	1	0	0	1	1	1
49	2021	3	1	0	0	1	1	1
49	2021	4	1	0	0	1	1	1
49	2021	5	1	0	0	1	1	1
49	2021	6	1	0	0	1	1	1
50	2021	1	1	0	0	1	1	1
50	2021	2	1	0	0	1	1	1
50	2021	3	1	0	0	1	1	1
50	2021	4	1	0	0	1	1	1
50	2021	5	1	0	0	1	1	1
50	2021	6	1	0	0	1	1	1
51	2021	1	1	0	0	1	1	1
51	2021	2	1	0	0	1	1	1
51	2021	3	1	0	0	1	1	1
51	2021	4	1	0	0	1	1	1
51	2021	5	1	0	0	1	1	1
51	2021	6	1	0	0	1	1	1
52	2021	1	1	0	0	1	1	1
52	2021	2	1	0	0	1	1	1
52	2021	3	1	0	0	1	1	1
52	2021	4	1	0	0	1	1	1
52	2021	5	1	0	0	1	1	1
52	2021	6	1	0	0	1	1	1
53	2021	1	1	0	0	1	1	1
53	2021	2	1	0	0	1	1	1
53	2021	3	1	0	0	1	1	1
53	2021	4	1	0	0	1	1	1
53	2021	5	1	0	0	1	1	1
53	2021	6	1	0	0	1	1	1
54	2021	1	1	0	0	1	1	1
54	2021	2	1	0	0	1	1	1
54	2021	3	1	0	0	1	1	1
54	2021	4	1	0	0	1	1	1
54	2021	5	1	0	0	1	1	1
54	2021	6	1	0	0	1	1	1
55	2021	1	1	0	0	1	1	1
55	2021	2	1	0	0	1	1	1
55	2021	3	1	0	0	1	1	1
55	2021	4	1	0	0	1	1	1
55	2021	5	1	0	0	1	1	1
55	2021	6	1	0	0	1	1	1
56	2021	1	1	0	0	1	1	1
56	2021	2	1	0	0	1	1	1
56	2021	3	1	0	0	1	1	1
56	2021	4	1	0	0	1	1	1
56	2021	5	1	0	0	1	1	1
56	2021	6	1	0	0	1	1	1
57	2021	1	1	0	0	1	1	1
57	2021	2	1	0	0	1	1	1
57	2021	3	1	0	0	1	1	1
57	2021	4	1	0	0	1	1	1
57	2021	5	1	0	0	1	1	1
57	2021	6	1	0	0	1	1	1
58	2021	1	1	0	0	1	1	1
58	2021	2	1	0	0	1	1	1
58	2021	3	1	0	0	1	1	1
58	2021	4	1	0	0	1	1	1
58	2021	5	1	0	0	1	1	1
58	2021	6	1	0	0	1	1	1
60	2021	1	1	0	0	1	1	1
60	2021	2	1	0	0	1	1	1
60	2021	3	1	0	0	1	1	1
60	2021	4	1	0	0	1	1	1
60	2021	5	1	0	0	1	1	1
60	2021	6	1	0	0	1	1	1
61	2021	1	1	0	0	1	1	1
61	2021	2	1	0	0	1	1	1
61	2021	3	1	0	0	1	1	1
61	2021	4	1	0	0	1	1	1
61	2021	5	1	0	0	1	1	1
61	2021	6	1	0	0	1	1	1
62	2021	1	1	0	0	1	1	1
62	2021	2	1	0	0	1	1	1
62	2021	3	1	0	0	1	1	1
62	2021	4	1	0	0	1	1	1
62	2021	5	1	0	0	1	1	1
62	2021	6	1	0	0	1	1	1
63	2021	1	1	0	0	1	1	1
63	2021	2	1	0	0	1	1	1
63	2021	3	1	0	0	1	1	1
63	2021	4	1	0	0	1	1	1
63	2021	5	1	0	0	1	1	1
63	2021	6	1	0	0	1	1	1
64	2021	1	1	0	0	1	1	1
64	2021	2	1	0	0	1	1	1
64	2021	3	1	0	0	1	1	1
64	2021	4	1	0	0	1	1	1
64	2021	5	1	0	0	1	1	1
64	2021	6	1	0	0	1	1	1
65	2021	1	1	0	0	1	1	1
65	2021	2	1	0	0	1	1	1
65	2021	3	1	0	0	1	1	1
65	2021	4	1	0	0	1	1	1
65	2021	5	1	0	0	1	1	1
65	2021	6	1	0	0	1	1	1
66	2021	1	1	0	0	1	1	1
66	2021	2	1	0	0	1	1	1
66	2021	3	1	0	0	1	1	1
66	2021	4	1	0	0	1	1	1
66	2021	5	1	0	0	1	1	1
66	2021	6	1	0	0	1	1	1
67	2021	1	1	0	0	1	1	1
67	2021	2	1	0	0	1	1	1
67	2021	3	1	0	0	1	1	1
67	2021	4	1	0	0	1	1	1
67	2021	5	1	0	0	1	1	1
67	2021	6	1	0	0	1	1	1
70	2021	1	1	0	0	1	1	1
70	2021	2	1	0	0	1	1	1
70	2021	3	1	0	0	1	1	1
70	2021	4	1	0	0	1	1	1
70	2021	5	1	0	0	1	1	1
70	2021	6	1	0	0	1	1	1
71	2021	1	1	0	0	1	1	1
71	2021	2	1	0	0	1	1	1
71	2021	3	1	0	0	1	1	1
71	2021	4	1	0	0	1	1	1
71	2021	5	1	0	0	1	1	1
71	2021	6	1	0	0	1	1	1
72	2021	1	1	0	0	1	1	1
72	2021	2	1	0	0	1	1	1
72	2021	3	1	0	0	1	1	1
72	2021	4	1	0	0	1	1	1
72	2021	5	1	0	0	1	1	1
72	2021	6	1	0	0	1	1	1
73	2021	1	1	0	0	1	1	1
73	2021	2	1	0	0	1	1	1
73	2021	3	1	0	0	1	1	1
73	2021	4	1	0	0	1	1	1
73	2021	5	1	0	0	1	1	1
73	2021	6	1	0	0	1	1	1
74	2021	1	1	0	0	1	1	1
74	2021	2	1	0	0	1	1	1
74	2021	3	1	0	0	1	1	1
74	2021	4	1	0	0	1	1	1
74	2021	5	1	0	0	1	1	1
74	2021	6	1	0	0	1	1	1
75	2021	1	1	0	0	1	1	1
75	2021	2	1	0	0	1	1	1
75	2021	3	1	0	0	1	1	1
75	2021	4	1	0	0	1	1	1
75	2021	5	1	0	0	1	1	1
75	2021	6	1	0	0	1	1	1
76	2021	1	1	0	0	1	1	1
76	2021	2	1	0	0	1	1	1
76	2021	3	1	0	0	1	1	1
76	2021	4	1	0	0	1	1	1
76	2021	5	1	0	0	1	1	1
76	2021	6	1	0	0	1	1	1
77	2021	1	1	0	0	1	1	1
77	2021	2	1	0	0	1	1	1
77	2021	3	1	0	0	1	1	1
77	2021	4	1	0	0	1	1	1
77	2021	5	1	0	0	1	1	1
77	2021	6	1	0	0	1	1	1
80	2021	1	1	0	0	1	1	1
80	2021	2	1	0	0	1	1	1
80	2021	3	1	0	0	1	1	1
80	2021	4	1	0	0	1	1	1
80	2021	5	1	0	0	1	1	1
80	2021	6	1	0	0	1	1	1
81	2021	1	1	0	0	1	1	1
81	2021	2	1	0	0	1	1	1
81	2021	3	1	0	0	1	1	1
81	2021	4	1	0	0	1	1	1
81	2021	5	1	0	0	1	1	1
81	2021	6	1	0	0	1	1	1
82	2021	1	1	0	0	1	1	1
82	2021	2	1	0	0	1	1	1
82	2021	3	1	0	0	1	1	1
82	2021	4	1	0	0	1	1	1
82	2021	5	1	0	0	1	1	1
82	2021	6	1	0	0	1	1	1
83	2021	1	1	0	0	1	1	1
83	2021	2	1	0	0	1	1	1
83	2021	3	1	0	0	1	1	1
83	2021	4	1	0	0	1	1	1
83	2021	5	1	0	0	1	1	1
83	2021	6	1	0	0	1	1	1
84	2021	1	1	0	0	1	1	1
84	2021	2	1	0	0	1	1	1
84	2021	3	1	0	0	1	1	1
84	2021	4	1	0	0	1	1	1
84	2021	5	1	0	0	1	1	1
84	2021	6	1	0	0	1	1	1
85	2021	1	1	0	0	1	1	1
85	2021	2	1	0	0	1	1	1
85	2021	3	1	0	0	1	1	1
85	2021	4	1	0	0	1	1	1
85	2021	5	1	0	0	1	1	1
85	2021	6	1	0	0	1	1	1
86	2021	1	1	0	0	1	1	1
86	2021	2	1	0	0	1	1	1
86	2021	3	1	0	0	1	1	1
86	2021	4	1	0	0	1	1	1
86	2021	5	1	0	0	1	1	1
86	2021	6	1	0	0	1	1	1
90	2021	1	1	0	0	1	1	1
90	2021	2	1	0	0	1	1	1
90	2021	3	1	0	0	1	1	1
90	2021	4	1	0	0	1	1	1
90	2021	5	1	0	0	1	1	1
90	2021	6	1	0	0	1	1	1
91	2021	1	1	0	0	1	1	1
91	2021	2	1	0	0	1	1	1
91	2021	3	1	0	0	1	1	1
91	2021	4	1	0	0	1	1	1
91	2021	5	1	0	0	1	1	1
91	2021	6	1	0	0	1	1	1
92	2021	1	1	0	0	1	1	1
92	2021	2	1	0	0	1	1	1
92	2021	3	1	0	0	1	1	1
92	2021	4	1	0	0	1	1	1
92	2021	5	1	0	0	1	1	1
92	2021	6	1	0	0	1	1	1
93	2021	1	1	0	0	1	1	1
93	2021	2	1	0	0	1	1	1
93	2021	3	1	0	0	1	1	1
93	2021	4	1	0	0	1	1	1
93	2021	5	1	0	0	1	1	1
93	2021	6	1	0	0	1	1	1
94	2021	1	1	0	0	1	1	1
94	2021	2	1	0	0	1	1	1
94	2021	3	1	0	0	1	1	1
94	2021	4	1	0	0	1	1	1
94	2021	5	1	0	0	1	1	1
94	2021	6	1	0	0	1	1	1
95	2021	1	1	0	0	1	1	1
95	2021	2	1	0	0	1	1	1
95	2021	3	1	0	0	1	1	1
95	2021	4	1	0	0	1	1	1
95	2021	5	1	0	0	1	1	1
95	2021	6	1	0	0	1	1	1
96	2021	1	1	0	0	1	1	1
96	2021	2	1	0	0	1	1	1
96	2021	3	1	0	0	1	1	1
96	2021	4	1	0	0	1	1	1
96	2021	5	1	0	0	1	1	1
96	2021	6	1	0	0	1	1	1
